# Supplementary material for: Genome-Wide Analysis of Aquaporins Gene Family in Populus euphratica and Its Expression Patterns in Response to Drought, Salt Stress, and Phytohormones
Source: Int J Mol Sci. 2024 Sep 23;25(18):10185. doi: 10.3390/ijms251810185 (PMC11432731; doi:10.3390/ijms251810185)
Supplement: Supplementary file 1 [file ijms-25-10185-s001.zip]

Archive with 1 entries (1 files):
- ijms-3197920-supplementary.xlsx
