# Supplementary material for: Genome-Wide Analysis of Aquaporins Gene Family in Populus euphratica and Its Expression Patterns in Response to Drought, Salt Stress, and Phytohormones
Source: Int J Mol Sci. 2024 Sep 23;25(18):10185. doi: 10.3390/ijms251810185 (PMC11432731; doi:10.3390/ijms251810185)
Supplement: Supplementary file 1 [file ijms-25-10185-s001.zip › ijms-3197920-supplementary.xlsx]

## Sheet: S. Table S1a_Ma et Al. (2013)
At isoform	Gene ID	Locus ID	Proteins ID	AQP name	AQP rename	Location	Protein length (aa)	Molecular weight (kDa)	GRAVY	pI	Aliphatic index	Instability index	No Introns/Exons	Subcellular localization (Wolf Psort)	Gene ID	CDS ID/Transcript	Stand	Start	End	CDS length (bp)	Chr	Gene Length
AtPIP1;1	At3g61430	NW_011500586.1	XP_011010727.1	PeuTIP1,1	PeuAQP01	48201..49749	255	26762.2	0.86	6.2	114.04	Stable	02:03:00	PlasmaMembrane	LOC105115518	XM_011012425.1	Reverse	48201	49749	768	1	1407
AtPIP1;2	At2g45960	NW_011500057.1	XP_011000304.1	PeuTIP1,2	PeuAQP02	387590..388906	252	25934.9	0.811	4.96	102.3	Stable	03:04:00	PlasmaMembrane	LOC105107910	XM_011002002.1	Forward	387590	388906	759	1	1113
AtPIP1;3	At1g01620	NW_011499872.1	XP_011027129.1	PeuTIP1,3	PeuAQP03	608774..610381	252	25921.1	0.798	5.88	107.74	Stable	03:04:00	PlasmaMembrane	LOC105127499	XM_011028827.1	Forward	608774	610381	759	1	1096
AtPIP1;4	At4g00430	NW_011500169.1	XP_011004925.1	PeuTIP2,1	PeuAQP04	194021..195612	247	25097.1	0.932	5.08	113.44	Stable	03:04:00	PlasmaMembrane	LOC105111311	XM_011006623.1	Reverse	194021	195612	744	1	1056
AtPIP1;5	At4g23400	NW_011499847.1	XP_011046921.1	PeuTIP3,1	PeuAQP05	2119152..2120044	239	25649.4	0.908	7.47	110.54	Unistable	01:02:00	PlasmaMembrane	LOC105141410	XM_011048619.1	Forward	2119152	2120044	720	4	893
AtPIP2;1	At3g53420	NW_011499999.1	XP_011046111.1	PeuTIP3,2	PeuAQP06	565018..566673	258	27467.9	0.537	7.18	110.78	Stable	03:04:00	PlasmaMembrane	LOC105140814	XM_011047809.1	Forward	565018	566673	777	18	1384
AtPIP2;2	At2g37170	NW_011499853.1	XP_011019624.1	PeuTIP4,1	PeuAQP07	2354777..2356651	247	26021.4	0.722	5.84	112.55	Stable	03:04:00	PlasmaMembrane	LOC105122290	XM_011021322.1	Reverse	2354777	2356651	744	1	1030
AtPIP2;3	At2g37180	NW_011499851.1	XP_011018331.1	PeuTIP5,1	PeuAQP08	744760..746173	255	26052.1	0.689	7.86	99.53	Stable	03:04:00	PlasmaMembrane	LOC105121407	XM_011020029.1	Forward	744760	746173	768	18	768
AtPIP2;4	At5g60660	NW_011499908.1	XP_011035995.1	PeuPIP1,2	PeuAQP09	636050..637637	287	31002	0.312	7.66	90.8	Stable	04:05:00	PlasmaMembrane	LOC105133620	XM_011037693.1	Forward	636050	637637	864	8	1227
AtPIP2;5	At3g54820	NW_011499845.1	XP_011022886.1	PeuTIP1,3	PeuAQP10	516072..517536	252	25729.8	0.813	5.6	109.25	Stable	03:04:00	PlasmaMembrane	LOC105124508	XM_011024584.1	Forward	516072	517536	759	1	1059
AtPIP2;6	At2g39010	NW_011500018.1	XP_011047429.1	PeuPIP1,4	PeuAQP11	215158..216858	287	30631.6	0.404	8.83	98.64	Stable	04:05:00	PlasmaMembrane	LOC105141775	XM_011049127.1	Reverse	215158	216858	864	6	1335
AtPIP2;7	At4g35100	NW_011499961.1	XP_011044357.1	PeuPIP2,4	PeuAQP12	73917..75738	284	30445.3	0.474	6.64	101.41	Stable	04:05:00	PlasmaMembrane	LOC105139577	XM_011046055.1	Forward	73917	75738	855	9	1194
AtPIP2;8	At2g16850	NW_011500006.1	XP_011041003.1	PeuPIP2,5	PeuAQP13	239510..242710	285	30416.4	0.517	8.97	98	Stable	04:05:00	PlasmaMembrane	LOC105137098	XM_011042701.1	Reverse	239510	242710	858	6	1231
AtTIP1;1	At2g36830	NW_011500269.1	XP_011043134.1	PeuPIP2,7	PeuAQP14	70120..71987	289	31552.6	0.348	8.62	94.53	Unistable	04:05:00	PlasmaMembrane	LOC105138679	XM_011044832.1	Reverse	70120	71987	870	6	1416
AtTIP1;2	At3g26520	NW_011499899.1	XP_011046666.1	PeuPIP2,8	PeuAQP15	355363..357034	279	29618.6	0.543	9	102.51	Stable	04:05:00	PlasmaMembrane	LOC105141205	XM_011048364.1	Forward	355363	357034	840	4	1162
AtTIP1;3	At4g01470	NW_011499944.1	XP_011007181.1	PeuSIP1,1	PeuAQP16	49527..50953	241	25580.7	0.859	9.82	112.99	Stable	01:02:00	PlasmaMembrane	LOC105112949	XM_011008879.1	Forward	49527	50953	726	16	1427
AtTIP2;1	At3g16240	NW_011499849.1	XP_011034427.1	PeuSIP1,2	PeuAQP17	1182864..1185890	239	25535	0.782	9.1	100.42	Stable	03:04:00	PlasmaMembrane	LOC105132558	XM_011036125.1	Reverse	1182864	1185890	720	16	1262
AtTIP2;2	At4g17340	NW_011500610.1	XP_011041317.1	PeuSIP2,1	PeuAQP18	217504..220089	238	26266.1	0.422	9.78	107.31	Stable	03:04:00	PlasmaMembrane	LOC105137311	XM_011043015.1	Forward	217504	220089	717	16	1100
AtTIP2;3	At5g47450	NW_011499907.1	XP_011016486.1	PeuNIP1,1	PeuAQP19	309542..311422	196	21488.2	0.477	7.76	110.05	Stable	03:04:00	PlasmaMembrane	LOC105119980	XM_011018184.1	Reverse	309542	311422	591	10	1310
AtTIP3;1	At1g73190	NW_011500149.1	XP_011010920.1	PeuNIP1,2	PeuAQP20	115058..117518	276	29636.3	0.411	6.95	103.15	Stable	05:06:00	PlasmaMembrane	LOC105115663	XM_011012618.1	Forward	115058	117518	831	4	1280
AtTIP3;2	At1g17810	NW_011499855.1	XP_011035753.1	PeuNIP2,1	PeuAQP21	35148..39094	279	29275.2	0.469	9.57	100	Stable	05:06:00	PlasmaMembrane	LOC105133443	XM_011037451.1	Reverse	35148	39094	840	10	1581
AtTIP4;1	At2g25810	NW_011501690.1	XP_011004393.1	PeuNIP5,1	PeuAQP22	232684..236655	300	31321.3	0.415	7.67	97.6	Stable	04:05:00	PlasmaMembrane	LOC105110890	XM_011006091.1	Forward	232684	236655	903	11	1205
AtTIP5;1	At3g47440
AtSIP1;1	At3g04090
AtSIP1;2	At5g18290
AtSIP2;1	At3g56950
AtNIP1;1	At4g19030
AtNIP1;2	At4g18910
AtNIP2;1	At2g34390
AtNIP3;1	At1g31885
AtNIP4;1	At5g37810
AtNIP4;2	At5g37820
AtNIP5;1	At4g10380
AtNIP6;1	At1g80760
AtNIP7;1	At3g06100

## Sheet: Proteins_PeuAQP
XP_011010727.1	MRNFIIIERITIGRVQDDFHSNAFKAALAEFISTLIFVFAGQGSTMAYNKLTSNAPTSPAGLIAVALAHAFGLFVGVAVSANISGGHVNPAVTFGAFIGGNISLLRGILYWIAQLLGSTVACLLLKYTTHHMTVSVFTLSPGVTVWNAFVFEIVMTFALVYTVYATAIDPKKGDVGVIAPLAIGFVLGANILAGGAFDGAALNPAVPFGPALVSWNWYHHWVYWAGPLIGGGLAGIVYELIFMSHGTHEPLPGGEF
XP_011000304.1	MAITSIAFGSPAEAGQPDALKAALAEFISMLIFVFAGEGSGMAFNKLTDNGSSTPAGLVAASLAHAFALFVAVSVGANISGGHVNPAVTFGAFIGGHITFFRSLLYWVAQCLGSVVACLLLKLATGGQETSAFALSSGVGAWNAVVFEIVMTFGLVYTVYATAVDPKKGDIGIIAPIAIGFIVGANILAGGAFDGASMNPAVSFGPAVVSWTWDRHWVYWLGPFVGSAIAAIVYEVFFINPSTHEQLPSADF
XP_011027129.1	MPINRIAFGTPREASHPDALRAALAEFISMLIFVFAGSGSGMAFNKLTDNASTTPSGLVAAALAHAFALFVAVSVGANISGGHVNPAVTFGALMGGNITLLRSILYWIAQLLGSVVACLLLKFATGGLETPAFGLSSGVGAWNALVFEIVMTFGLVYTVYATAVDPKKGNLGIIAPIAIGFIVGANILAGGAFDGASMNPAVSFGPAVVSWTWTNHWVYWLGPFIGAAIAALVYDNIFIGSGGHEPLPTTDF
XP_011004925.1	MAGIAFGRFDDSFSLGSLKAYLAEFISTLLFVFAGVGSAMAYNKLTGDAALDPAGLVAIAVCHGFALFVAVAVGANISGGHVNPAVTFGLALGGQMTVLTGIFYWIAQLLGSIVACYLLKVVTGGLAVPIHSVAAGVGAIEGVVMEIIITFALVYTVYATAADPKKGSLGTIAPIAIGLIVGANILAAGPFSGGSMNPARSFGPAVASAAFVFVRKKGKQIMLFFLALFFFF
XP_011046921.1	MWRATLTELVATACLLFTLTTSIISCLESTTAEPKFLIPFAIFVIAFFFLLTTVPLSGGYMSPVFTFIAALEGVITPVRALFYVSAQCVGSIVAYLVIKSVIDKNAEEKYSLGGCMIDGNGEGISPTNAFILEFSCTFIVLFVGVTVAFDKRRCQEIGLQMVCGILAGAMALAFFVSISVTGRAGYAGVGLNPARCLGPLLLKGGRLWYGHWVFWVGPFVACIVYYGFTLTLPTGTSTS
XP_011046111.1	MPRRHEFGRADEATHPDSMRAALAEFVSTFVFVFAGEGSVLALDKLYKETGPLASGLVVVALAHALALFSAVASSINISGGHVNPAVTFGSLVGGRISVIRAVYYWVAQLLGSIVAALLLRLVTNGMRPVGFHVQSGVGEVHALLLEMALTFGVVYTVYATALDPRRGSLGIIAPLAIGFIVGANILVGGPFDGASMNPARAFGPALIGWRWRSHWIYWVGPFLGGGLAALIYEYIVISTEPVPRHSHQHQPLAPEDY
XP_011019624.1	MAKIALGSRHEAAQPDCLKALVVEFVTTFLFVFAGVGSAMAADKLTGDALLGLFVVAVAHALVVAVMISAGHISGGHLNPAVTIGLLFGGHITVVRSILYWIDQLLASTAACLLLKYLTGGLATPVHTLASGMDYLQGIVWESVLTFSLLFTVYATIVDPKKGSIDGLGPMLTGFVVGANILAGGAFSGASMNPARSFGPALVSWDWTDHWVYWVGPLIGGGLAGFIYENFFITRSHRPLPSEEEPF
XP_011018331.1	MAPTSLTARFQQSVTPASLRAYLAEFISTFFYVFAVVGSAMASRKLLPDAAADPSSLVIVAIANAFALSSAVYIAANASGGHVNPAVTFGMAVGGHINVPTALFYWISQILASVMASIFLKVTTVGQHVPTYTIAEEMTGFGASLLEGVMTFGLVYTVYAAGDPRRSSLGAIGPLAVGLMAGANVLAAGPFSGGSMNPACAFGSAVIAGKFKNQAVYWVGPLIGASVAGLLYDNVVFPTQAPDTVRRGVSEGVGV
XP_011035995.1	MEGKEEDVRLGANKFNERQPLGTAAQSQDDKDYKEPPPAPLFEPGELTSWSFYRAGIAEFMATFLFLYITVLTVMGVSKDTTKCTTVGIQGIAWAFGGMIFALVYCTAGISGGHINPAVTFGLFLARKLSLTRAVFYMLMQCLGAICGAGVVKGFYGKENYEMFKGGANMVNTGYTKGDGLGAEIVGTFVLVYTVFSATDAKRSARDSHVPILAPLPIGFAVFLVHLATIPVTGTGINPARSLGAAIIFNKDEAWDDHWIFWVGPFIGAALAALYHQVVIRAIPFKK
XP_011022886.1	MEGREEDVRVGANKYGERQPIGTAAQARDVKDYTEPPPAPLFEPGELSSWSFYRAGIAEFVATFLFLYITVLTVMGVAKSATKCSTVGIQGIAWAFGGMIFALVYCTAGISGGHINPAVTFGLLLARKLSLTRAVFYMIMQCLGAICGAGVVKAFQKNQYEILGGGANTVSTGYAKGSGLGAEIVGTFVLVYTVFSATDAKRNARDSHVPILAPLPIGFAVFLVHLATIPITGTGINPARSLGAALIYNQDQAWDDHWIFWVGPFIGAALASLYHQIVIRAIPFKSK
XP_011047429.1	MGKDIEVGGEFSAKDYHDPPPAPLIDAEEITQWSFYRAIIAEFVATLLFLYITVLTVIGYKSQTDVNKNGDQCGGVGILGIAWAFGGMIFVLVYCTAGISGGHINPAVTFGLFLARKVSLVRAILYMVAQCLGAICGCGLVKAFQKSYYTSYGGGANGLAIGYSKGNGLGAEIIGTFVLVYTVFSATDPKRNARDSHVPVLAPLPIGFAVFMVHLATIPITGTGINPARSFGAAVIYNKEKAWDDHWIFWVGPFIGAAIAALYHQFILRAAAVKSLGSFRSSPSI
XP_011044357.1	MAKDIEVAEHGETVRDYQDPPPAPLIDAEELGQWSFYRALIAEFIATLLFLYVTVLTVIGYKSQTDPDKGLDACGGVGILGIAWAFGGMIFVLVYCTAGISGGHINPAVTFGLFLARKVSLIRAVLYMVAQCLGAICGCGLVKAFQKSFYNHYGGGANELQEGYNKGTGLGAEIIGTFVLVYTVFSATDPKRNARDSHVPVLAPLPIGFAVFMVHLATIPITGTGINPARSFGAAVIFNQSKAWDDHWLFWVGPFIGAAIAAFYHQFILRAAAIKALGSFRSNA
XP_011041003.1	MAKDMEVAEAGSFSAKDYHDPPPAPLFDAKELTKWSFYRALIAEFIATLLFLYITVLTVIGYKSQIDGNADSCGGVGILGIAWAFGGMIFVLVYCTAGISGGHINPAVTFGLFLARKVSLIRAVMYMVAQCLGAICGVGLVKAFQKSYYKRYGGGANTLADGFSTGTGLGAEIIGTFVLVYTVFSATDPKRSARDSHVPVLAPLPIGFAVFMVHLATIPITGTGINPARSLGAAVIYNQDKAWDDHWIFWVGPFAGAAIAAFYHQFILRAGAVKALGSFRSAQRF
XP_011043134.1	MSCEERNIERQRGRDYHDPPPAPLLDMGELKQWSFYRASIAEFIATFLFLFFAVSTVVNYKEPNYTDQCSRVGYLVIAWAYGGMIFVLVYCTSGISGGHLNPAVTFGMLVARKMSLIRAAAYMVAQCLGALLGHLFVFLFMYADEQQSPDGVVNVVSRNYSKGAGLGAEFIGTFALVYTVFSATDPKRNALDSHVPVLAPLPIGFAVFVVHLATIPITGTGINPARSLATNLLHRGTAEAMDDLWIFWVGPFLGALAAAVYHKYILRAGAVKNMKSFRASGSFGSQPPV
XP_011046666.1	MSKEVSEVGQTHGKDYVDPPPAPLLDFGEIKLWSFYRALIAEFIATLLFLYVTVATVIGHKSNKDPCDGVGLLGIAWAFGGMIFILVYCTAGISGGHINPAVTFGLFLARKVSLIRAVAYMVAQCLGAICGVGLVKAFMKKNYNSLGGGANTVAMGYNTGTALGAEIIGTFVLVYTVFSATDPKRSARDSHVPVLAPLPIGFAVFMVHLATIPITGTGINPARSFGAAVIFNNEKAWDDHWIFWVGPFVGALAAAAYHQYILRAAAIKALGSFRSNPAN
XP_011007181.1	MGAIKGAIVDGILTAMWVFSVPLLGVFSSIIATYVGVEAMSIACLFITINVAALFMLTFSLIGAAFGGASFNPATTITLYIAGLKPDTSLMAMALRFPVQAAGGVGGAMAIRGVMPKHYRHVLKGGPSLRVDLHTGAIAEGVLTFLICLTLHFVLLKGPKNVVLKVWLLAVATVGLVMAGGKYTGPSMNPANAYGWAYLGNRHTTWDFFYVYWICPFIGAILAAFVSKFLFKAAPIKQKKA
XP_011034427.1	MGAIKAASGDAVLTFMWVFVSSMFGLFTNLIVTALGIQTLAWAPLVITTFIVFTFVFLFNLIGEALGGASFNPTGTASFYAAGVGGDTLFSMALRFPAQAAGAVGGALAVMEVMPVQYKHMLGGPTLQVDLHTGGLAEGVLTFLMSFAVLVIILKGPRNPLVQTLFLAIATITLVVAGSTYTGPSMNPANAFGWAYVRKWHNTWEQFYVYWICPFIGAILASWVFRAVFPPPAPKQKKA
XP_011041317.1	MVSKTRLILSDFVVSFMWVWSGSLIKIFVFRVLGMGHDSRGEFLKNSLSIMNMFLFAFLGKVTKGGTYNPLTILSSAISGDFSQFLFTIGARIPAQVIGSIAGVRLFIDTFPEIGLGPRLTVDIHKGALTEGLLTFAIVTISLGLARKIPGSFFMKTWISSVSKLSLHILGSDLTGGCMNPASVMGWAYARGDHITKEHILVYWLAPIEGTLLAVWTFKLLFRPQKQDEKEKLKGKTE
XP_011016486.1	MASSNSITEPSPKFQLPTRRSIMAEAKAASPAPEWLSPRNAALCNFQKLVAELMGTYILVFVGCGAALTDKIQRLNMLGIAIVWGAVLMAAIYALRHVSGAHFNPAVSIALAVVRKFSWKEVPMYILAQVLGSTLASLTLRVLFHEQGNIQPIVNQYSDPTSDLEAIVWEFIITFILMFTICGVATDPRAVWSELH
XP_011010920.1	MDEINETNGNGNHEGVVLDIKDNYPSSSSIKEVSVLNFSVPFMQKLLAEIAGTYFLIFAGCSSVAVNLNFDKVVTLPGISLTWGLAVMVLVYSVGHISGAHFNPAVTLAFATCKRFPWKQVPAYVACQVIGSTLAAGTIRLLFQGDQDHFTGTLPAGSNLQSFVVEFIITFYLMFIISGVATDNRAIGELAGLAVGSTVLLNVMFAGPISGASMNPARSLGPAIVSHQYKGLWIYIVSPILGAQAGAWVYNLMRYTDKPLREITKSASFLNGKERS
XP_011035753.1	MATVDLEMNNSVESSKFHLVKLFEEHYPSGFLRKVVAEVIATYLLVFVTCGAAAISASDEHKVSKLGASVAGGLIVTVMIYAVGHISGAHMNPAVTTAFAAVLNFPWKQVPFYAAAQLTGAISASFTLKVLLNPIKNVGTSSPSGTAVQALTMEIVVTFSMMFITSAVATDTKAVGDLAGIAVGSAVCITSILAGPVSGGSMNPARTLGPAVASRYFKGIWVYLLGPVTGTLLGAWSYNMIRVTDKPVQAIPRRSLSFGPRRKRAIDEQAPSKGPLHAF
XP_011004393.1	MPGPEEAETPTVTAPNTPGTPGGPLFTGLRVDSLSYSDRKIIPKCKCLPVTAPTWGQPHTCFLDIPAPDVSLTRKLGAEFVGTFILIFTATAGPIVNQKYDQAETLIGNAACAGLAVMIIILSTGHISGAHLNPSLTITFAALRHFPWVQVPAYIAAQVSASICASFALKGVFHPFMSGGVTVPSVSNGQAFALEFFITFNLLFVVTAVATDTRAVGELAGIAVGATVMLNILVAGPSSGGSMNPVRTLGPAVAAGNYKEIWIYLVAPTLGALAGAGTYTLVKLRDDEADPPRPVRSFRR

## Sheet: S. Table S1b_Zhang et Al. 2020 
Gene ID	mRNA ID	Transcript ID	Chromosome	CDS No	Aas No	Blast	Subgroups	Renamed ID
GWHGAAYU002163	GWHTAAYU002163	populus_peu02163.t1	GWHAAYU00000002	687	228	XP_011000304.1	TIP1-2	PeuAQP2
GWHGAAYU002711	GWHTAAYU002711	populus_peu02711.t1	GWHAAYU00000002	1184	247	XP_011004925.1	TIP2-1	PeuAQP4
GWHGAAYU003009	GWHTAAYU003009	populus_peu03009.t1	GWHAAYU00000002	1047	250	XP_011001477.1	TIP-type
GWHGAAYU005919	GWHTAAYU005919	populus_peu05926.t1	GWHAAYU00000003	1419	472	XP_011017549.1	TIP3-2
GWHGAAYU020912	GWHTAAYU020912	populus_peu06385.t1	GWHAAYU00000004	1140	252	XP_011022886.1	TIP1-3	PeuAQP10
GWHGAAYU022851	GWHTAAYU022851	populus_peu08324.t1	GWHAAYU00000005	1365	256	XP_011016522.1	TIP1-1
GWHGAAYU026162	GWHTAAYU026162	populus_peu11636.t1	GWHAAYU00000006	1509	252	XP_011018806.1	TIP1-1
GWHGAAYU027284	GWHTAAYU027284	populus_peu12758.t1	GWHAAYU00000006	1216	247	XP_011019624.1	TIP4-1	PeuAQP7
GWHGAAYU034745	GWHTAAYU034745	populus_peu20220.t1	GWHAAYU00000011	1190	252	XP_011027129.1	TIP1-3	PeuAQP3
GWHGAAYU008690	GWHGAAYU008690	populus_peu24584.t1	GWHAAYU00000001	777	258	XP_011046111.1	TIP1-3	PeuAQP6
GWHGAAYU009098	GWHTAAYU009098	populus_peu25599.t1	GWHAAYU00000013	1590	252	XP_011004488.1	TIP1-1
GWHGAAYU017097	GWHTAAYU017097	populus_peu33599.t1	GWHAAYU00000018	995	253	XP_011014558.1	TIP2-1
GWHGAAYU017390	GWHTAAYU017390	populus_peu33892.t1	GWHAAYU00000018	1041	250	XP_011031897.1	TIP2-2
GWHGAAYU017700	GWHTAAYU017700	populus_peu34202.t1	GWHAAYU00000018	992	263	XP_011018331.1	TIP5-1	PeuAQP8
GWHGAAYU018874	GWHTAAYU018874	populus_peu35376.t2	GWHAAYU00000019	1518	255	XP_011010727.1	TIP1-1	PeuAQP1
GWHGAAYU019131	GWHTAAYU019131	populus_peu35633.t1	GWHAAYU00000019	1208	252	XP_011041956.1	TIP1-2
GWHGAAYU038112	GWHTAAYU038112	populus_peu37141.t1	Scaffold	777	258	XP_011017549.1	TIP3-2
GWHGAAYU038175	GWHTAAYU038175	populus_peu37550.t1	Scaffold	985	258	XP_011017549.1	TIP3-2
GWHGAAYU003360	GWHTAAYU003360	populus_peu03360.t1	GWHAAYU00000002	1596	531	XP_011018331.1	TIP5-1
GWHGAAYU017700	GWHTAAYU017700	populus_peu34202.t1	GWHAAYU00000018	792	263	XP_011018331.1	TIP5-1
GWHGAAYU026223	GWHTAAYU026223	populus_peu11697.t5	GWHAAYU00000006	1447	285	XP_011048549.1	PIP2-1
GWHGAAYU009247	GWHTAAYU009247	populus_peu25748.t1	GWHAAYU00000013	1513	285	XP_011015478.1	PIP2-2
GWHGAAYU020165	GWHTAAYU020165	populus_peu36667.t1	GWHAAYU00000019	1842	279	XP_011045923.1	PIP2-8
GWHGAAYU028618	GWHTAAYU028618	populus_peu14093.t1	GWHAAYU00000007	1309	276	XP_011043133.1	PIP2-8
GWHGAAYU023214	GWHTAAYU023214	populus_peu08687.t1	GWHAAYU00000005	1638	279	XP_011046666.1	PIP2-8	PeuAQP15
GWHGAAYU017911	GWHTAAYU017911	populus_peu34413.t1	GWHAAYU00000018	822	273	XP_011022675.1	PIP1-2
GWHGAAYU015768	GWHTAAYU015768	populus_peu32270.t1	GWHAAYU00000017	925	282	XP_011016486.1	NIP1-1
GWHGAAYU025940	GWHTAAYU025940	populus_peu11414.t1	GWHAAYU00000006	1536	282	XP_011016486.1	NIP1-1	PeuAQP19
GWHGAAYU009002	GWHTAAYU009002	populus_peu25503.t1	GWHAAYU00000013	1623	287	XP_011047429.1	PIP1-4
GWHGAAYU009256	GWHTAAYU009256	populus_peu25757.t1	GWHAAYU00000013	597	198	XP_011015478.1	PIP2-2	PeuAQP11
GWHGAAYU034925	GWHTAAYU034925	populus_peu20400.t1	GWHAAYU00000011	1775	287	XP_011035995.1	PIP1-2	PeuAQP9
GWHGAAYU008047	GWHTAAYU008047	populus_peu24548.t1	GWHAAYU00000001	1425	323	XP_011035752.1	NIP2-1
GWHGAAYU008041	GWHTAAYU008041	populus_peu24542.t1	GWHAAYU00000001	1385	343	XP_011035752.1	NIP2-1
GWHGAAYU031809	GWHTAAYU031809	populus_peu17284.t1	GWHAAYU00000009	903	300	XP_011004393.1	NIP5-1	PeuAQP22
GWHGAAYU022402	GWHTAAYU022402	populus_peu07875.t1	GWHAAYU00000004	1294	307	XP_011011194.1	NIP7-1
GWHGAAYU034633	GWHTAAYU034633	populus_peu20108.t1	GWHAAYU00000011	807	268	XP_011041003.1	PIP2-5	PeuAQP13
GWHGAAYU035680	GWHTAAYU035680	populus_peu21155.t1	GWHAAYU00000011	1503	263	XP_011038657.1	NIP-type
GWHGAAYU035663	GWHTAAYU035663	populus_peu21138.t1	GWHAAYU00000011	1520	263	XP_011038657.1	NIP-type
GWHGAAYU008395	GWHTAAYU008395	populus_peu24879.t1	GWHAAYU00000001	1073	281	XP_011001595.1	NIP-type
GWHGAAYU018420	GWHTAAYU018420	populus_peu34922.t1	GWHAAYU00000018	1366	356	XP_011020626.1	NIP6-1
GWHGAAYU032507	GWHTAAYU032507	populus_peu17982.t1	GWHAAYU00000009	1436	278	XP_011039373.1	NIP1-2
GWHGAAYU024414	GWHTAAYU024414	populus_peu09887.t1	GWHAAYU00000005	1502	276	XP_011009650.1	NIP1-2
GWHGAAYU000172	GWHTAAYU000172	populus_peu00172.t1	GWHAAYU00000002	552	183	XP_011038068.1	NIP5-1
GWHGAAYU028617	GWHTAAYU028617	populus_peu14092.t4	GWHAAYU00000007	1322	295	XP_011043134.1	PIP2-7	PeuAQP14
GWHGAAYU004091	GWHTAAYU004091	populus_peu04091.t1	GWHAAYU00000002	870	289	XP_011020626.1	NIP6-1
GWHGAAYU020802	GWHTAAYU020802	populus_peu06275.t1	GWHAAYU00000004	900	299	XP_011031744.1	PIP2-5
GWHGAAYU018997	GWHTAAYU018997	populus_peu35499.t1	GWHAAYU00000019	1360	276	XP_011044357.1	PIP2-4	PeuAQP12
GWHGAAYU020085	GWHTAAYU020085	populus_peu36587.t2	GWHAAYU00000019	1443	252	XP_011046910.1	AQPn.G-like
GWHGAAYU023299	GWHTAAYU023299	populus_peu08772.t1	GWHAAYU00000005	1004	308	XP_011037252.1	AQPn.G-like
GWHGAAYU020083	GWHTAAYU020083	populus_peu36585.t1	GWHAAYU00000019	1068	306	XP_011046933.1	AQPn.G-like

## Sheet: S Table S2 Synteny Analysis
	Gene in Up Genome							Gene in Down Genome						Peu	At
Chr1	PAC:19656701	==	GWHAAYU00000002	populus_peu04091.t1			GWHAAYU00000001	populus_peu24879.t1	==	Chr5	PAC:19668716		populus_peu02163.t1	chr2	chr3
Chr1	PAC:19656701	==	GWHAAYU00000018	populus_peu34922.t1			GWHAAYU00000002	populus_peu04091.t1	==	Chr1	PAC:19656701		populus_peu02711.t1	chr2	chr4,chr5
Chr1	PAC:19651137	==	GWHAAYU00000018	populus_peu34413.t1			GWHAAYU00000002	populus_peu02711.t1	==	Chr3	PAC:19658882		populus_peu03009.t1
Chr2	PAC:19643196	==	GWHAAYU00000006	populus_peu11636.t1			GWHAAYU00000002	populus_peu03009.t1	==	Chr4	PAC:19647972		populus_peu05926.t1
Chr2	PAC:19639374	==	GWHAAYU00000006	populus_peu11697.t5			GWHAAYU00000002	populus_peu00172.t1	==	Chr4	PAC:19646364		populus_peu06385.t1
Chr2	PAC:19642039	==	GWHAAYU00000006	populus_peu12758.t1			GWHAAYU00000002	populus_peu03009.t1	==	Chr5	PAC:19666257		populus_peu08324.t1	chr6	chr2
Chr2	PAC:19639374	==	GWHAAYU00000013	populus_peu25757.t1			GWHAAYU00000004	populus_peu07875.t1	==	Chr3	PAC:19663868		populus_peu11636.t1	chr6	chr2
Chr2	PAC:19638953	==	GWHAAYU00000018	populus_peu34413.t1			GWHAAYU00000005	populus_peu09887.t1	==	Chr4	PAC:19644650		populus_peu12758.t1
Chr3	PAC:19658882	==	GWHAAYU00000002	populus_peu02711.t1			GWHAAYU00000006	populus_peu11636.t1	==	Chr2	PAC:19643196		populus_peu20220.t1
Chr3	PAC:19663868	==	GWHAAYU00000004	populus_peu07875.t1			GWHAAYU00000006	populus_peu11697.t5	==	Chr2	PAC:19639374		populus_peu24584.t1
Chr3	PAC:19658395	==	GWHAAYU00000006	populus_peu11697.t5			GWHAAYU00000006	populus_peu12758.t1	==	Chr2	PAC:19642039		populus_peu25599.t1	chr18	chr3
Chr3	PAC:19658395	==	GWHAAYU00000013	populus_peu25757.t1			GWHAAYU00000006	populus_peu11697.t5	==	Chr3	PAC:19658395		populus_peu33599.t1	chr18	chr4,chr5
Chr3	PAC:19663046	==	GWHAAYU00000018	populus_peu34413.t1			GWHAAYU00000006	populus_peu11697.t5	==	Chr5	PAC:19672126		populus_peu33892.t1
Chr3	PAC:19658882	==	GWHAAYU00000018	populus_peu33599.t1			GWHAAYU00000007	populus_peu14092.t4	==	Chr4	PAC:19644431		populus_peu34202.t1
Chr4	PAC:19647972	==	GWHAAYU00000002	populus_peu03009.t1			GWHAAYU00000009	populus_peu17982.t1	==	Chr4	PAC:19644650		populus_peu35376.t2
Chr4	PAC:19646364	==	GWHAAYU00000002	populus_peu00172.t1			GWHAAYU00000009	populus_peu17284.t1	==	Chr4	PAC:19646364		populus_peu35633.t1
Chr4	PAC:19644650	==	GWHAAYU00000005	populus_peu09887.t1			GWHAAYU00000013	populus_peu25757.t1	==	Chr2	PAC:19639374		populus_peu37141.t1
Chr4	PAC:19644431	==	GWHAAYU00000007	populus_peu14092.t4			GWHAAYU00000013	populus_peu25757.t1	==	Chr3	PAC:19658395		populus_peu37550.t1
Chr4	PAC:19644650	==	GWHAAYU00000009	populus_peu17982.t1			GWHAAYU00000013	populus_peu25757.t1	==	Chr5	PAC:19672126		populus_peu03360.t1
Chr4	PAC:19646364	==	GWHAAYU00000009	populus_peu17284.t1			GWHAAYU00000018	populus_peu34922.t1	==	Chr1	PAC:19656701		populus_peu34202.t1	chr6	chr2,chr3,chr5
Chr4	PAC:19645643	==	GWHAAYU00000018	populus_peu34413.t1			GWHAAYU00000018	populus_peu34413.t1	==	Chr1	PAC:19651137		populus_peu11697.t5
Chr4	PAC:19647972	==	GWHAAYU00000018	populus_peu33892.t1			GWHAAYU00000018	populus_peu34413.t1	==	Chr2	PAC:19638953		populus_peu25748.t1
Chr5	PAC:19668716	==	GWHAAYU00000001	populus_peu24879.t1			GWHAAYU00000018	populus_peu34413.t1	==	Chr3	PAC:19663046		populus_peu36667.t1
Chr5	PAC:19666257	==	GWHAAYU00000002	populus_peu03009.t1			GWHAAYU00000018	populus_peu33599.t1	==	Chr3	PAC:19658882		populus_peu14093.t1
Chr5	PAC:19672126	==	GWHAAYU00000006	populus_peu11697.t5			GWHAAYU00000018	populus_peu34413.t1	==	Chr4	PAC:19645643		populus_peu08687.t1	chr18	chr1,chr2,chr3,chr4
Chr5	PAC:19672126	==	GWHAAYU00000013	populus_peu25757.t1			GWHAAYU00000018	populus_peu33892.t1	==	Chr4	PAC:19647972		populus_peu34413.t1
Chr5	PAC:19666257	==	GWHAAYU00000018	populus_peu33892.t1			GWHAAYU00000018	populus_peu33892.t1	==	Chr5	PAC:19666257		populus_peu32270.t1
Chr5	PAC:19672126	==	GWHAAYU00000019	populus_peu35499.t1			GWHAAYU00000019	populus_peu35499.t1	==	Chr5	PAC:19672126		populus_peu11414.t1
													populus_peu25503.t1	chr13	chr2,chr3,chr5
													populus_peu25757.t1
	Peu x Ptr												populus_peu20400.t1
	Gene in Up Genome							Gene in Down Genome					populus_peu24548.t1
Chr01	Potri.001G046800.1.v4.1	==	GWHAAYU00000002	populus_peu04091.t1			GWHAAYU00000001	populus_peu24879.t1	==	Chr10	Potri.010G112900.1.v4.1		populus_peu24542.t1	chr9	chr4
Chr01	Potri.001G124400.1.v4.1	==	GWHAAYU00000002	populus_peu03360.t1			GWHAAYU00000001	populus_peu24879.t1	==	Chr17	Potri.017G128200.1.v4.1		populus_peu17284.t1	chr4	chr3
Chr01	Potri.001G157000.1.v4.1	==	GWHAAYU00000002	populus_peu03009.t1			GWHAAYU00000001	populus_peu24584.t1	==	Chr17	Potri.017G154800.1.v4.1		populus_peu07875.t1
Chr01	Potri.001G186700.1.v4.1	==	GWHAAYU00000002	populus_peu02711.t1			GWHAAYU00000001	populus_peu24542.t1	==	Chr17	Potri.017G083300.1.v4.1		populus_peu20108.t1
Chr01	Potri.001G235300.1.v4.1	==	GWHAAYU00000002	populus_peu02163.t1			GWHAAYU00000001	populus_peu24548.t1	==	Chr17	Potri.017G083300.1.v4.1		populus_peu21155.t1
Chr01	Potri.001G455000.1.v4.1	==	GWHAAYU00000002	populus_peu00172.t1			GWHAAYU00000002	populus_peu04091.t1	==	Chr01	Potri.001G046800.1.v4.1		populus_peu21138.t1	chr1	chr5
Chr01	Potri.001G235300.1.v4.1	==	GWHAAYU00000004	populus_peu06385.t1			GWHAAYU00000002	populus_peu03360.t1	==	Chr01	Potri.001G124400.1.v4.1		populus_peu24879.t1	chr18	chr1
Chr01	Potri.001G455000.1.v4.1	==	GWHAAYU00000009	populus_peu17284.t1			GWHAAYU00000002	populus_peu03009.t1	==	Chr01	Potri.001G157000.1.v4.1		populus_peu34922.t1	chr9	chr4
Chr01	Potri.001G235300.1.v4.1	==	GWHAAYU00000011	populus_peu20220.t1			GWHAAYU00000002	populus_peu02711.t1	==	Chr01	Potri.001G186700.1.v4.1		populus_peu17982.t1	chr5	chr4
Chr01	Potri.001G186700.1.v4.1	==	GWHAAYU00000018	populus_peu33599.t1			GWHAAYU00000002	populus_peu02163.t1	==	Chr01	Potri.001G235300.1.v4.1		populus_peu09887.t1	chr2	chr4
Chr01	Potri.001G046800.1.v4.1	==	GWHAAYU00000018	populus_peu34922.t1			GWHAAYU00000002	populus_peu00172.t1	==	Chr01	Potri.001G455000.1.v4.1		populus_peu00172.t1	chr7	chr4
Chr01	Potri.001G124800.1.v4.1	==	GWHAAYU00000018	populus_peu34202.t1			GWHAAYU00000002	populus_peu02711.t1	==	Chr03	Potri.003G050900.3.v4.1		populus_peu14092.t4	chr2	chr1
Chr01	Potri.001G157000.1.v4.1	==	GWHAAYU00000018	populus_peu33892.t1			GWHAAYU00000002	populus_peu03009.t1	==	Chr03	Potri.003G077800.1.v4.1		populus_peu04091.t1
Chr01	Potri.001G235300.1.v4.1	==	GWHAAYU00000019	populus_peu35633.t1			GWHAAYU00000002	populus_peu03360.t1	==	Chr03	Potri.003G108500.1.v4.1		populus_peu06275.t1	chr19	chr5
Chr02	Potri.002G097000.1.v4.1	==	GWHAAYU00000017	populus_peu32270.t1			GWHAAYU00000002	populus_peu04091.t1	==	Chr03	Potri.003G180900.1.v4.1		populus_peu35499.t1
Chr03	Potri.003G050900.3.v4.1	==	GWHAAYU00000002	populus_peu02711.t1			GWHAAYU00000002	populus_peu02711.t1	==	Chr06	Potri.006G239700.1.v4.1		populus_peu36587.t2
Chr03	Potri.003G077800.1.v4.1	==	GWHAAYU00000002	populus_peu03009.t1			GWHAAYU00000002	populus_peu02163.t1	==	Chr09	Potri.009G027200.1.v4.1		populus_peu08772.t1
Chr03	Potri.003G108500.1.v4.1	==	GWHAAYU00000002	populus_peu03360.t1			GWHAAYU00000002	populus_peu00172.t1	==	Chr11	Potri.011G146900.2.v4.1		populus_peu36585.t1
Chr03	Potri.003G180900.1.v4.1	==	GWHAAYU00000002	populus_peu04091.t1			GWHAAYU00000003	populus_peu05926.t1	==	Chr18	Potri.018G152100.1.v4.1
Chr03	Potri.003G077800.1.v4.1	==	GWHAAYU00000018	populus_peu33892.t1			GWHAAYU00000004	populus_peu06385.t1	==	Chr01	Potri.001G235300.1.v4.1
Chr03	Potri.003G108500.1.v4.1	==	GWHAAYU00000018	populus_peu34202.t1			GWHAAYU00000004	populus_peu06385.t1	==	Chr08	Potri.008G050700.2.v4.1
Chr03	Potri.003G128600.2.v4.1	==	GWHAAYU00000018	populus_peu34413.t1			GWHAAYU00000004	populus_peu07875.t1	==	Chr08	Potri.008G203300.1.v4.1
Chr03	Potri.003G180900.1.v4.1	==	GWHAAYU00000018	populus_peu34922.t1			GWHAAYU00000004	populus_peu06385.t1	==	Chr09	Potri.009G027200.1.v4.1			Peu	Ptr
Chr03	Potri.003G050900.3.v4.1	==	GWHAAYU00000018	populus_peu33599.t1			GWHAAYU00000004	populus_peu06385.t1	==	Chr10	Potri.010G209900.1.v4.1		populus_peu02163.t1	chr2	chr1,chr9
Chr04	Potri.004G063000.1.v4.1	==	GWHAAYU00000005	populus_peu09887.t1			GWHAAYU00000005	populus_peu09887.t1	==	Chr04	Potri.004G063000.1.v4.1		populus_peu02711.t1	chr2	chr1,chr3,chr6
Chr04	Potri.004G167000.1.v4.1	==	GWHAAYU00000005	populus_peu08772.t1			GWHAAYU00000005	populus_peu08772.t1	==	Chr04	Potri.004G167000.1.v4.1		populus_peu03009.t1	chr2	chr1,chr3
Chr04	Potri.004G176300.1.v4.1	==	GWHAAYU00000005	populus_peu08687.t1			GWHAAYU00000005	populus_peu08687.t1	==	Chr04	Potri.004G176300.1.v4.1		populus_peu05926.t1	chr3	chr18
Chr04	Potri.004G216500.1.v4.1	==	GWHAAYU00000005	populus_peu08324.t1			GWHAAYU00000005	populus_peu08324.t1	==	Chr04	Potri.004G216500.1.v4.1		populus_peu06385.t1	chr4	chr1,chr8,chr9,chr10
Chr04	Potri.004G176300.1.v4.1	==	GWHAAYU00000007	populus_peu14093.t1			GWHAAYU00000005	populus_peu08687.t1	==	Chr05	Potri.005G109200.1.v4.1		populus_peu08324.t1	chr5	chr4,chr9
Chr04	Potri.004G063000.1.v4.1	==	GWHAAYU00000009	populus_peu17982.t1			GWHAAYU00000005	populus_peu08324.t1	==	Chr09	Potri.009G005400.1.v4.1		populus_peu11636.t1	chr6	chr6,chr9,chr16
Chr04	Potri.004G167000.1.v4.1	==	GWHAAYU00000019	populus_peu36585.t1			GWHAAYU00000005	populus_peu08772.t1	==	Chr09	Potri.009G127900.2.v4.1		populus_peu12758.t1	chr6	chr6
Chr04	Potri.004G176300.1.v4.1	==	GWHAAYU00000019	populus_peu36667.t1			GWHAAYU00000005	populus_peu08687.t1	==	Chr09	Potri.009G136600.1.v4.1		populus_peu20220.t1	chr11	chr1,chr8,chr9,chr10
Chr04	Potri.004G216500.1.v4.1	==	GWHAAYU00000019	populus_peu35376.t2			GWHAAYU00000005	populus_peu09887.t1	==	Chr11	Potri.011G072100.1.v4.1		populus_peu24584.t1	chr11	chr17
Chr05	Potri.005G109200.1.v4.1	==	GWHAAYU00000005	populus_peu08687.t1			GWHAAYU00000006	populus_peu11414.t1	==	Chr06	Potri.006G097901.2.v4.1		populus_peu25599.t1
Chr05	Potri.005G109200.1.v4.1	==	GWHAAYU00000007	populus_peu14092.t4			GWHAAYU00000006	populus_peu11636.t1	==	Chr06	Potri.006G121700.1.v4.1		populus_peu33599.t1	chr18	chr1,chr3
Chr05	Potri.005G109300.1.v4.1	==	GWHAAYU00000007	populus_peu14093.t1			GWHAAYU00000006	populus_peu11697.t5	==	Chr06	Potri.006G128000.1.v4.1		populus_peu33892.t1	chr18	chr1,chr3
Chr05	Potri.005G109200.1.v4.1	==	GWHAAYU00000019	populus_peu36667.t1			GWHAAYU00000006	populus_peu12758.t1	==	Chr06	Potri.006G239700.1.v4.1		populus_peu34202.t1	chr18	chr1,chr3
Chr06	Potri.006G239700.1.v4.1	==	GWHAAYU00000002	populus_peu02711.t1			GWHAAYU00000006	populus_peu11697.t5	==	Chr08	Potri.008G039600.1.v4.1		populus_peu35376.t2	chr19	chr4,chr9
Chr06	Potri.006G097901.2.v4.1	==	GWHAAYU00000006	populus_peu11414.t1			GWHAAYU00000006	populus_peu11414.t1	==	Chr08	Potri.008G065600.7.v4.1		populus_peu35633.t1	chr19	chr1,chr8,chr9,chr10
Chr06	Potri.006G121700.1.v4.1	==	GWHAAYU00000006	populus_peu11636.t1			GWHAAYU00000006	populus_peu11636.t1	==	Chr09	Potri.009G005400.1.v4.1		populus_peu37141.t1
Chr06	Potri.006G128000.1.v4.1	==	GWHAAYU00000006	populus_peu11697.t5			GWHAAYU00000006	populus_peu11414.t1	==	Chr10	Potri.010G191900.3.v4.1		populus_peu37550.t1
Chr06	Potri.006G239700.1.v4.1	==	GWHAAYU00000006	populus_peu12758.t1			GWHAAYU00000006	populus_peu11697.t5	==	Chr10	Potri.010G222700.1.v4.1		populus_peu03360.t1	chr2	chr1,chr3
Chr06	Potri.006G097901.2.v4.1	==	GWHAAYU00000011	populus_peu20400.t1			GWHAAYU00000006	populus_peu11414.t1	==	Chr16	Potri.016G113300.1.v4.1		populus_peu34202.t1	ch18	chr1,chr3
Chr06	Potri.006G128000.1.v4.1	==	GWHAAYU00000011	populus_peu20108.t1			GWHAAYU00000006	populus_peu11636.t1	==	Chr16	Potri.016G098200.1.v4.1		populus_peu11697.t5	chr6	chr6,chr8,chr10,chr16
Chr06	Potri.006G097901.2.v4.1	==	GWHAAYU00000013	populus_peu25503.t1			GWHAAYU00000006	populus_peu11697.t5	==	Chr16	Potri.016G089500.1.v4.1		populus_peu25748.t1	chr13	chr6,chr16
Chr06	Potri.006G128000.1.v4.1	==	GWHAAYU00000013	populus_peu25748.t1			GWHAAYU00000007	populus_peu14093.t1	==	Chr04	Potri.004G176300.1.v4.1		populus_peu36667.t1	chr19	chr4,chr5,chr9
Chr08	Potri.008G050700.2.v4.1	==	GWHAAYU00000004	populus_peu06385.t1			GWHAAYU00000007	populus_peu14092.t4	==	Chr05	Potri.005G109200.1.v4.1		populus_peu14093.t1	chr7	chr4,chr5,chr9
Chr08	Potri.008G203300.1.v4.1	==	GWHAAYU00000004	populus_peu07875.t1			GWHAAYU00000007	populus_peu14093.t1	==	Chr05	Potri.005G109300.1.v4.1		populus_peu08687.t1	chr5	chr4,chr5,chr9
Chr08	Potri.008G039600.1.v4.1	==	GWHAAYU00000006	populus_peu11697.t5			GWHAAYU00000007	populus_peu14093.t1	==	Chr09	Potri.009G136600.1.v4.1		populus_peu34413.t1	chr18	chr3
Chr08	Potri.008G065600.7.v4.1	==	GWHAAYU00000006	populus_peu11414.t1			GWHAAYU00000009	populus_peu17284.t1	==	Chr01	Potri.001G455000.1.v4.1		populus_peu32270.t1	chr17	chr2
Chr08	Potri.008G039600.1.v4.1	==	GWHAAYU00000011	populus_peu20108.t1			GWHAAYU00000009	populus_peu17982.t1	==	Chr04	Potri.004G063000.1.v4.1		populus_peu11414.t1	chr6	chr6,chr8,chr10,chr16
Chr08	Potri.008G050700.2.v4.1	==	GWHAAYU00000011	populus_peu20220.t1			GWHAAYU00000009	populus_peu17284.t1	==	Chr11	Potri.011G146900.2.v4.1		populus_peu25503.t1	chr13	chr6,chr8,chr10,chr16
Chr08	Potri.008G065600.7.v4.1	==	GWHAAYU00000011	populus_peu20400.t1			GWHAAYU00000009	populus_peu17982.t1	==	Chr11	Potri.011G072100.1.v4.1		populus_peu25757.t1
Chr08	Potri.008G065600.7.v4.1	==	GWHAAYU00000013	populus_peu25503.t1			GWHAAYU00000011	populus_peu20220.t1	==	Chr01	Potri.001G235300.1.v4.1		populus_peu20400.t1	chr11	chr6,chr8,chr10,chr16
Chr08	Potri.008G050700.2.v4.1	==	GWHAAYU00000019	populus_peu35633.t1			GWHAAYU00000011	populus_peu20400.t1	==	Chr06	Potri.006G097901.2.v4.1		populus_peu24548.t1	chr1	chr17
Chr09	Potri.009G027200.1.v4.1	==	GWHAAYU00000002	populus_peu02163.t1			GWHAAYU00000011	populus_peu20108.t1	==	Chr06	Potri.006G128000.1.v4.1		populus_peu24542.t1	chr1	chr17
Chr09	Potri.009G027200.1.v4.1	==	GWHAAYU00000004	populus_peu06385.t1			GWHAAYU00000011	populus_peu20108.t1	==	Chr08	Potri.008G039600.1.v4.1		populus_peu17284.t1	chr9	chr1,chr11
Chr09	Potri.009G005400.1.v4.1	==	GWHAAYU00000005	populus_peu08324.t1			GWHAAYU00000011	populus_peu20220.t1	==	Chr08	Potri.008G050700.2.v4.1		populus_peu07875.t1	chr4	chr8
Chr09	Potri.009G127900.2.v4.1	==	GWHAAYU00000005	populus_peu08772.t1			GWHAAYU00000011	populus_peu20400.t1	==	Chr08	Potri.008G065600.7.v4.1		populus_peu20108.t1	chr11	chr6,chr8,chr9,chr10,chr16
Chr09	Potri.009G136600.1.v4.1	==	GWHAAYU00000005	populus_peu08687.t1			GWHAAYU00000011	populus_peu20108.t1	==	Chr09	Potri.009G013900.1.v4.1		populus_peu21155.t1	chr11	chr10
Chr09	Potri.009G005400.1.v4.1	==	GWHAAYU00000006	populus_peu11636.t1			GWHAAYU00000011	populus_peu20220.t1	==	Chr09	Potri.009G027200.1.v4.1		populus_peu21138.t1	chr11	chr10
Chr09	Potri.009G136600.1.v4.1	==	GWHAAYU00000007	populus_peu14093.t1			GWHAAYU00000011	populus_peu21155.t1	==	Chr10	Potri.010G112900.1.v4.1		populus_peu24879.t1	chr1	chr10,chr17
Chr09	Potri.009G013900.1.v4.1	==	GWHAAYU00000011	populus_peu20108.t1			GWHAAYU00000011	populus_peu20400.t1	==	Chr10	Potri.010G191900.3.v4.1		populus_peu34922.t1	chr18	chr1,chr3
Chr09	Potri.009G027200.1.v4.1	==	GWHAAYU00000011	populus_peu20220.t1			GWHAAYU00000011	populus_peu20220.t1	==	Chr10	Potri.010G209900.1.v4.1		populus_peu17982.t1	chr9	chr4,chr11
Chr09	Potri.009G027200.1.v4.1	==	GWHAAYU00000019	populus_peu35633.t1			GWHAAYU00000011	populus_peu20108.t1	==	Chr10	Potri.010G222700.1.v4.1		populus_peu09887.t1	chr5	chr4,chr11
Chr09	Potri.009G127900.2.v4.1	==	GWHAAYU00000019	populus_peu36585.t1			GWHAAYU00000011	populus_peu21138.t1	==	Chr10	Potri.010G112900.1.v4.1		populus_peu00172.t1	chr2	chr1,chr11
Chr09	Potri.009G136600.1.v4.1	==	GWHAAYU00000019	populus_peu36667.t1			GWHAAYU00000011	populus_peu20400.t1	==	Chr16	Potri.016G113300.1.v4.1		populus_peu14092.t4	chr7	chr5
Chr09	Potri.009G005400.1.v4.1	==	GWHAAYU00000019	populus_peu35376.t2			GWHAAYU00000011	populus_peu20108.t1	==	Chr16	Potri.016G089500.1.v4.1		populus_peu04091.t1	chr2	chr1,chr3
Chr10	Potri.010G112900.1.v4.1	==	GWHAAYU00000001	populus_peu24879.t1			GWHAAYU00000013	populus_peu25503.t1	==	Chr06	Potri.006G097901.2.v4.1		populus_peu06275.t1
Chr10	Potri.010G209900.1.v4.1	==	GWHAAYU00000004	populus_peu06385.t1			GWHAAYU00000013	populus_peu25748.t1	==	Chr06	Potri.006G128000.1.v4.1		populus_peu35499.t1
Chr10	Potri.010G191900.3.v4.1	==	GWHAAYU00000006	populus_peu11414.t1			GWHAAYU00000013	populus_peu25503.t1	==	Chr08	Potri.008G065600.7.v4.1		populus_peu36587.t2
Chr10	Potri.010G222700.1.v4.1	==	GWHAAYU00000006	populus_peu11697.t5			GWHAAYU00000013	populus_peu25503.t1	==	Chr10	Potri.010G191900.3.v4.1		populus_peu08772.t1	chr5	chr4.chr9
Chr10	Potri.010G112900.1.v4.1	==	GWHAAYU00000011	populus_peu21155.t1			GWHAAYU00000013	populus_peu25748.t1	==	Chr16	Potri.016G089500.1.v4.1		populus_peu36585.t1	chr19	chr4,chr9
Chr10	Potri.010G191900.3.v4.1	==	GWHAAYU00000011	populus_peu20400.t1			GWHAAYU00000013	populus_peu25503.t1	==	Chr16	Potri.016G113300.1.v4.1
Chr10	Potri.010G209900.1.v4.1	==	GWHAAYU00000011	populus_peu20220.t1			GWHAAYU00000017	populus_peu32270.t1	==	Chr02	Potri.002G097000.1.v4.1
Chr10	Potri.010G222700.1.v4.1	==	GWHAAYU00000011	populus_peu20108.t1			GWHAAYU00000018	populus_peu33599.t1	==	Chr01	Potri.001G186700.1.v4.1
Chr10	Potri.010G112900.1.v4.1	==	GWHAAYU00000011	populus_peu21138.t1			GWHAAYU00000018	populus_peu34922.t1	==	Chr01	Potri.001G046800.1.v4.1
Chr10	Potri.010G191900.3.v4.1	==	GWHAAYU00000013	populus_peu25503.t1			GWHAAYU00000018	populus_peu34202.t1	==	Chr01	Potri.001G124800.1.v4.1
Chr10	Potri.010G209900.1.v4.1	==	GWHAAYU00000019	populus_peu35633.t1			GWHAAYU00000018	populus_peu33892.t1	==	Chr01	Potri.001G157000.1.v4.1
Chr11	Potri.011G146900.2.v4.1	==	GWHAAYU00000002	populus_peu00172.t1			GWHAAYU00000018	populus_peu33892.t1	==	Chr03	Potri.003G077800.1.v4.1
Chr11	Potri.011G072100.1.v4.1	==	GWHAAYU00000005	populus_peu09887.t1			GWHAAYU00000018	populus_peu34202.t1	==	Chr03	Potri.003G108500.1.v4.1
Chr11	Potri.011G146900.2.v4.1	==	GWHAAYU00000009	populus_peu17284.t1			GWHAAYU00000018	populus_peu34413.t1	==	Chr03	Potri.003G128600.2.v4.1
Chr11	Potri.011G072100.1.v4.1	==	GWHAAYU00000009	populus_peu17982.t1			GWHAAYU00000018	populus_peu34922.t1	==	Chr03	Potri.003G180900.1.v4.1
Chr16	Potri.016G113300.1.v4.1	==	GWHAAYU00000006	populus_peu11414.t1			GWHAAYU00000018	populus_peu33599.t1	==	Chr03	Potri.003G050900.3.v4.1
Chr16	Potri.016G098200.1.v4.1	==	GWHAAYU00000006	populus_peu11636.t1			GWHAAYU00000019	populus_peu35633.t1	==	Chr01	Potri.001G235300.1.v4.1
Chr16	Potri.016G089500.1.v4.1	==	GWHAAYU00000006	populus_peu11697.t5			GWHAAYU00000019	populus_peu36585.t1	==	Chr04	Potri.004G167000.1.v4.1
Chr16	Potri.016G113300.1.v4.1	==	GWHAAYU00000011	populus_peu20400.t1			GWHAAYU00000019	populus_peu36667.t1	==	Chr04	Potri.004G176300.1.v4.1
Chr16	Potri.016G089500.1.v4.1	==	GWHAAYU00000011	populus_peu20108.t1			GWHAAYU00000019	populus_peu35376.t2	==	Chr04	Potri.004G216500.1.v4.1
Chr16	Potri.016G089500.1.v4.1	==	GWHAAYU00000013	populus_peu25748.t1			GWHAAYU00000019	populus_peu36667.t1	==	Chr05	Potri.005G109200.1.v4.1
Chr16	Potri.016G113300.1.v4.1	==	GWHAAYU00000013	populus_peu25503.t1			GWHAAYU00000019	populus_peu35633.t1	==	Chr08	Potri.008G050700.2.v4.1
Chr17	Potri.017G128200.1.v4.1	==	GWHAAYU00000001	populus_peu24879.t1			GWHAAYU00000019	populus_peu35633.t1	==	Chr09	Potri.009G027200.1.v4.1
Chr17	Potri.017G154800.1.v4.1	==	GWHAAYU00000001	populus_peu24584.t1			GWHAAYU00000019	populus_peu36585.t1	==	Chr09	Potri.009G127900.2.v4.1
Chr17	Potri.017G083300.1.v4.1	==	GWHAAYU00000001	populus_peu24542.t1			GWHAAYU00000019	populus_peu36667.t1	==	Chr09	Potri.009G136600.1.v4.1
Chr17	Potri.017G083300.1.v4.1	==	GWHAAYU00000001	populus_peu24548.t1			GWHAAYU00000019	populus_peu35376.t2	==	Chr09	Potri.009G005400.1.v4.1
Chr18	Potri.018G152100.1.v4.1	==	GWHAAYU00000003	populus_peu05926.t1			GWHAAYU00000019	populus_peu35633.t1	==	Chr10	Potri.010G209900.1.v4.1
	Peu x Pal&Ptrem
	Gene in Up Genome							Gene in Down Genome
Chr01	PtXaTreH.01G039200.1.v5.1	==	GWHAAYU00000002	populus_peu04091.t1			GWHAAYU00000001	populus_peu24879.t1	==	Chr10	PtXaTreH.10G093300.1.v5.1
Chr01	PtXaTreH.01G104800.1.v5.1	==	GWHAAYU00000002	populus_peu03360.t1			GWHAAYU00000001	populus_peu24879.t1	==	Chr17	PtXaTreH.17G108800.1.v5.1
Chr01	PtXaTreH.01G133000.1.v5.1	==	GWHAAYU00000002	populus_peu03009.t1			GWHAAYU00000001	populus_peu24584.t1	==	Chr17	PtXaTreH.17G132000.1.v5.1
Chr01	PtXaTreH.01G156900.1.v5.1	==	GWHAAYU00000002	populus_peu02711.t1			GWHAAYU00000001	populus_peu24542.t1	==	Chr17	PtXaTreH.17G068000.1.v5.1
Chr01	PtXaTreH.01G194000.1.v5.1	==	GWHAAYU00000002	populus_peu02163.t1			GWHAAYU00000001	populus_peu24548.t1	==	Chr17	PtXaTreH.17G068000.1.v5.1
Chr01	PtXaTreH.01G358100.1.v5.1	==	GWHAAYU00000002	populus_peu00172.t1			GWHAAYU00000002	populus_peu04091.t1	==	Chr01	PtXaTreH.01G039200.1.v5.1
Chr01	PtXaTreH.01G194000.1.v5.1	==	GWHAAYU00000004	populus_peu06385.t1			GWHAAYU00000002	populus_peu03360.t1	==	Chr01	PtXaTreH.01G104800.1.v5.1
Chr01	PtXaTreH.01G156900.1.v5.1	==	GWHAAYU00000006	populus_peu12758.t1			GWHAAYU00000002	populus_peu03009.t1	==	Chr01	PtXaTreH.01G133000.1.v5.1
Chr01	PtXaTreH.01G358100.1.v5.1	==	GWHAAYU00000009	populus_peu17284.t1			GWHAAYU00000002	populus_peu02711.t1	==	Chr01	PtXaTreH.01G156900.1.v5.1
Chr01	PtXaTreH.01G194000.1.v5.1	==	GWHAAYU00000011	populus_peu20220.t1			GWHAAYU00000002	populus_peu02163.t1	==	Chr01	PtXaTreH.01G194000.1.v5.1
Chr01	PtXaTreH.01G156900.1.v5.1	==	GWHAAYU00000018	populus_peu33599.t1			GWHAAYU00000002	populus_peu00172.t1	==	Chr01	PtXaTreH.01G358100.1.v5.1
Chr01	PtXaTreH.01G039200.1.v5.1	==	GWHAAYU00000018	populus_peu34922.t1			GWHAAYU00000002	populus_peu02711.t1	==	Chr03	PtXaTreH.03G037000.1.v5.1
Chr01	PtXaTreH.01G105100.1.v5.1	==	GWHAAYU00000018	populus_peu34202.t1			GWHAAYU00000002	populus_peu03009.t1	==	Chr03	PtXaTreH.03G059700.1.v5.1
Chr01	PtXaTreH.01G133000.1.v5.1	==	GWHAAYU00000018	populus_peu33892.t1			GWHAAYU00000002	populus_peu03360.t1	==	Chr03	PtXaTreH.03G087500.1.v5.1
Chr01	PtXaTreH.01G194000.1.v5.1	==	GWHAAYU00000019	populus_peu35633.t1			GWHAAYU00000002	populus_peu04091.t1	==	Chr03	PtXaTreH.03G150600.1.v5.1
Chr03	PtXaTreH.03G037000.1.v5.1	==	GWHAAYU00000002	populus_peu02711.t1			GWHAAYU00000002	populus_peu02163.t1	==	Chr08	PtXaTreH.08G038700.1.v5.1
Chr03	PtXaTreH.03G059700.1.v5.1	==	GWHAAYU00000002	populus_peu03009.t1			GWHAAYU00000002	populus_peu02163.t1	==	Chr09	PtXaTreH.09G019800.1.v5.1
Chr03	PtXaTreH.03G087500.1.v5.1	==	GWHAAYU00000002	populus_peu03360.t1			GWHAAYU00000002	populus_peu02163.t1	==	Chr10	PtXaTreH.10G174800.1.v5.1
Chr03	PtXaTreH.03G150600.1.v5.1	==	GWHAAYU00000002	populus_peu04091.t1			GWHAAYU00000002	populus_peu00172.t1	==	Chr11	PtXaTreH.11G119400.1.v5.1
Chr03	PtXaTreH.03G037000.1.v5.1	==	GWHAAYU00000006	populus_peu12758.t1			GWHAAYU00000003	populus_peu05926.t1	==	Chr18	PtXaTreH.18G114000.1.v5.1
Chr03	PtXaTreH.03G059700.1.v5.1	==	GWHAAYU00000018	populus_peu33892.t1			GWHAAYU00000004	populus_peu06385.t1	==	Chr01	PtXaTreH.01G194000.1.v5.1
Chr03	PtXaTreH.03G087500.1.v5.1	==	GWHAAYU00000018	populus_peu34202.t1			GWHAAYU00000004	populus_peu06275.t1	==	Chr06	PtXaTreH.06G111200.1.v5.1
Chr03	PtXaTreH.03G106100.1.v5.1	==	GWHAAYU00000018	populus_peu34413.t1			GWHAAYU00000004	populus_peu06275.t1	==	Chr08	PtXaTreH.08G029600.1.v5.1
Chr03	PtXaTreH.03G150600.1.v5.1	==	GWHAAYU00000018	populus_peu34922.t1			GWHAAYU00000004	populus_peu06385.t1	==	Chr08	PtXaTreH.08G038700.1.v5.1
Chr03	PtXaTreH.03G037000.1.v5.1	==	GWHAAYU00000018	populus_peu33599.t1			GWHAAYU00000004	populus_peu07875.t1	==	Chr08	PtXaTreH.08G170900.1.v5.1
Chr04	PtXaTreH.04G051600.1.v5.1	==	GWHAAYU00000005	populus_peu09887.t1			GWHAAYU00000004	populus_peu06385.t1	==	Chr09	PtXaTreH.09G019800.1.v5.1
Chr04	PtXaTreH.04G131700.1.v5.1	==	GWHAAYU00000005	populus_peu08772.t1			GWHAAYU00000004	populus_peu06385.t1	==	Chr10	PtXaTreH.10G174800.1.v5.1
Chr04	PtXaTreH.04G169800.1.v5.1	==	GWHAAYU00000005	populus_peu08324.t1			GWHAAYU00000004	populus_peu06275.t1	==	Chr10	PtXaTreH.10G185600.1.v5.1
Chr04	PtXaTreH.04G138700.1.v5.1	==	GWHAAYU00000007	populus_peu14093.t1			GWHAAYU00000004	populus_peu06275.t1	==	Chr16	PtXaTreH.16G071400.1.v5.1
Chr04	PtXaTreH.04G051600.1.v5.1	==	GWHAAYU00000009	populus_peu17982.t1			GWHAAYU00000005	populus_peu09887.t1	==	Chr04	PtXaTreH.04G051600.1.v5.1
Chr04	PtXaTreH.04G131700.1.v5.1	==	GWHAAYU00000019	populus_peu36585.t1			GWHAAYU00000005	populus_peu08772.t1	==	Chr04	PtXaTreH.04G131700.1.v5.1
Chr04	PtXaTreH.04G138700.1.v5.1	==	GWHAAYU00000019	populus_peu36667.t1			GWHAAYU00000005	populus_peu08324.t1	==	Chr04	PtXaTreH.04G169800.1.v5.1
Chr04	PtXaTreH.04G169800.1.v5.1	==	GWHAAYU00000019	populus_peu35376.t2			GWHAAYU00000005	populus_peu08324.t1	==	Chr06	PtXaTreH.06G105500.1.v5.1
Chr05	PtXaTreH.05G085200.1.v5.1	==	GWHAAYU00000007	populus_peu14092.t4			GWHAAYU00000005	populus_peu08324.t1	==	Chr09	PtXaTreH.09G002700.1.v5.1
Chr06	PtXaTreH.06G111200.1.v5.1	==	GWHAAYU00000004	populus_peu06275.t1			GWHAAYU00000005	populus_peu08772.t1	==	Chr09	PtXaTreH.09G107500.1.v5.1
Chr06	PtXaTreH.06G105500.1.v5.1	==	GWHAAYU00000005	populus_peu08324.t1			GWHAAYU00000005	populus_peu08687.t1	==	Chr09	PtXaTreH.09G114300.1.v5.1
Chr06	PtXaTreH.06G085700.1.v5.1	==	GWHAAYU00000006	populus_peu11414.t1			GWHAAYU00000005	populus_peu09887.t1	==	Chr11	PtXaTreH.11G056100.1.v5.1
Chr06	PtXaTreH.06G105500.1.v5.1	==	GWHAAYU00000006	populus_peu11636.t1			GWHAAYU00000006	populus_peu12758.t1	==	Chr01	PtXaTreH.01G156900.1.v5.1
Chr06	PtXaTreH.06G111100.1.v5.1	==	GWHAAYU00000006	populus_peu11697.t5			GWHAAYU00000006	populus_peu12758.t1	==	Chr03	PtXaTreH.03G037000.1.v5.1
Chr06	PtXaTreH.06G197900.1.v5.1	==	GWHAAYU00000006	populus_peu12758.t1			GWHAAYU00000006	populus_peu11414.t1	==	Chr06	PtXaTreH.06G085700.1.v5.1
Chr06	PtXaTreH.06G085700.1.v5.1	==	GWHAAYU00000011	populus_peu20400.t1			GWHAAYU00000006	populus_peu11636.t1	==	Chr06	PtXaTreH.06G105500.1.v5.1
Chr06	PtXaTreH.06G111100.1.v5.1	==	GWHAAYU00000011	populus_peu20108.t1			GWHAAYU00000006	populus_peu11697.t5	==	Chr06	PtXaTreH.06G111100.1.v5.1
Chr06	PtXaTreH.06G111100.1.v5.1	==	GWHAAYU00000013	populus_peu25757.t1			GWHAAYU00000006	populus_peu12758.t1	==	Chr06	PtXaTreH.06G197900.1.v5.1
Chr06	PtXaTreH.06G085700.1.v5.1	==	GWHAAYU00000013	populus_peu25503.t1			GWHAAYU00000006	populus_peu11414.t1	==	Chr08	PtXaTreH.08G051000.1.v5.1
Chr06	PtXaTreH.06G111100.1.v5.1	==	GWHAAYU00000013	populus_peu25748.t1			GWHAAYU00000006	populus_peu11414.t1	==	Chr10	PtXaTreH.10G159300.1.v5.1
Chr06	PtXaTreH.06G105500.1.v5.1	==	GWHAAYU00000019	populus_peu35376.t2			GWHAAYU00000006	populus_peu11697.t5	==	Chr10	PtXaTreH.10G185600.1.v5.1
Chr08	PtXaTreH.08G038700.1.v5.1	==	GWHAAYU00000002	populus_peu02163.t1			GWHAAYU00000006	populus_peu11414.t1	==	Chr16	PtXaTreH.16G089000.1.v5.1
Chr08	PtXaTreH.08G029600.1.v5.1	==	GWHAAYU00000004	populus_peu06275.t1			GWHAAYU00000006	populus_peu11636.t1	==	Chr16	PtXaTreH.16G077700.1.v5.1
Chr08	PtXaTreH.08G038700.1.v5.1	==	GWHAAYU00000004	populus_peu06385.t1			GWHAAYU00000006	populus_peu11697.t5	==	Chr16	PtXaTreH.16G071400.1.v5.1
Chr08	PtXaTreH.08G170900.1.v5.1	==	GWHAAYU00000004	populus_peu07875.t1			GWHAAYU00000007	populus_peu14093.t1	==	Chr04	PtXaTreH.04G138700.1.v5.1
Chr08	PtXaTreH.08G051000.1.v5.1	==	GWHAAYU00000006	populus_peu11414.t1			GWHAAYU00000007	populus_peu14092.t4	==	Chr05	PtXaTreH.05G085200.1.v5.1
Chr08	PtXaTreH.08G029600.1.v5.1	==	GWHAAYU00000011	populus_peu20108.t1			GWHAAYU00000007	populus_peu14092.t4	==	Chr09	PtXaTreH.09G114300.1.v5.1
Chr08	PtXaTreH.08G038700.1.v5.1	==	GWHAAYU00000011	populus_peu20220.t1			GWHAAYU00000009	populus_peu17284.t1	==	Chr01	PtXaTreH.01G358100.1.v5.1
Chr08	PtXaTreH.08G051000.1.v5.1	==	GWHAAYU00000011	populus_peu20400.t1			GWHAAYU00000009	populus_peu17982.t1	==	Chr04	PtXaTreH.04G051600.1.v5.1
Chr08	PtXaTreH.08G029600.1.v5.1	==	GWHAAYU00000013	populus_peu25757.t1			GWHAAYU00000009	populus_peu17284.t1	==	Chr11	PtXaTreH.11G119400.1.v5.1
Chr08	PtXaTreH.08G051000.1.v5.1	==	GWHAAYU00000013	populus_peu25503.t1			GWHAAYU00000009	populus_peu17982.t1	==	Chr11	PtXaTreH.11G056100.1.v5.1
Chr08	PtXaTreH.08G038700.1.v5.1	==	GWHAAYU00000019	populus_peu35633.t1			GWHAAYU00000011	populus_peu20220.t1	==	Chr01	PtXaTreH.01G194000.1.v5.1
Chr09	PtXaTreH.09G019800.1.v5.1	==	GWHAAYU00000002	populus_peu02163.t1			GWHAAYU00000011	populus_peu20400.t1	==	Chr06	PtXaTreH.06G085700.1.v5.1
Chr09	PtXaTreH.09G019800.1.v5.1	==	GWHAAYU00000004	populus_peu06385.t1			GWHAAYU00000011	populus_peu20108.t1	==	Chr06	PtXaTreH.06G111100.1.v5.1
Chr09	PtXaTreH.09G002700.1.v5.1	==	GWHAAYU00000005	populus_peu08324.t1			GWHAAYU00000011	populus_peu20108.t1	==	Chr08	PtXaTreH.08G029600.1.v5.1
Chr09	PtXaTreH.09G107500.1.v5.1	==	GWHAAYU00000005	populus_peu08772.t1			GWHAAYU00000011	populus_peu20220.t1	==	Chr08	PtXaTreH.08G038700.1.v5.1
Chr09	PtXaTreH.09G114300.1.v5.1	==	GWHAAYU00000005	populus_peu08687.t1			GWHAAYU00000011	populus_peu20400.t1	==	Chr08	PtXaTreH.08G051000.1.v5.1
Chr09	PtXaTreH.09G114300.1.v5.1	==	GWHAAYU00000007	populus_peu14092.t4			GWHAAYU00000011	populus_peu20220.t1	==	Chr09	PtXaTreH.09G019800.1.v5.1
Chr09	PtXaTreH.09G019800.1.v5.1	==	GWHAAYU00000011	populus_peu20220.t1			GWHAAYU00000011	populus_peu21155.t1	==	Chr10	PtXaTreH.10G093300.1.v5.1
Chr09	PtXaTreH.09G107500.1.v5.1	==	GWHAAYU00000019	populus_peu36585.t1			GWHAAYU00000011	populus_peu20400.t1	==	Chr10	PtXaTreH.10G159300.1.v5.1
Chr09	PtXaTreH.09G114300.1.v5.1	==	GWHAAYU00000019	populus_peu36667.t1			GWHAAYU00000011	populus_peu20220.t1	==	Chr10	PtXaTreH.10G174800.1.v5.1
Chr09	PtXaTreH.09G009500.1.v5.1	==	GWHAAYU00000019	populus_peu35499.t1			GWHAAYU00000011	populus_peu20108.t1	==	Chr10	PtXaTreH.10G185600.1.v5.1
Chr09	PtXaTreH.09G019800.1.v5.1	==	GWHAAYU00000019	populus_peu35633.t1			GWHAAYU00000011	populus_peu21138.t1	==	Chr10	PtXaTreH.10G093300.1.v5.1
Chr09	PtXaTreH.09G002700.1.v5.1	==	GWHAAYU00000019	populus_peu35376.t2			GWHAAYU00000011	populus_peu20400.t1	==	Chr16	PtXaTreH.16G089000.1.v5.1
Chr10	PtXaTreH.10G093300.1.v5.1	==	GWHAAYU00000001	populus_peu24879.t1			GWHAAYU00000011	populus_peu20108.t1	==	Chr16	PtXaTreH.16G071400.1.v5.1
Chr10	PtXaTreH.10G174800.1.v5.1	==	GWHAAYU00000002	populus_peu02163.t1			GWHAAYU00000011	populus_peu21155.t1	==	Chr17	PtXaTreH.17G108800.1.v5.1
Chr10	PtXaTreH.10G174800.1.v5.1	==	GWHAAYU00000004	populus_peu06385.t1			GWHAAYU00000011	populus_peu21155.t1	==	Chr17	PtXaTreH.17G108800.1.v5.1
Chr10	PtXaTreH.10G185600.1.v5.1	==	GWHAAYU00000004	populus_peu06275.t1			GWHAAYU00000013	populus_peu25757.t1	==	Chr06	PtXaTreH.06G111100.1.v5.1
Chr10	PtXaTreH.10G159300.1.v5.1	==	GWHAAYU00000006	populus_peu11414.t1			GWHAAYU00000013	populus_peu25503.t1	==	Chr06	PtXaTreH.06G085700.1.v5.1
Chr10	PtXaTreH.10G185600.1.v5.1	==	GWHAAYU00000006	populus_peu11697.t5			GWHAAYU00000013	populus_peu25748.t1	==	Chr06	PtXaTreH.06G111100.1.v5.1
Chr10	PtXaTreH.10G093300.1.v5.1	==	GWHAAYU00000011	populus_peu21155.t1			GWHAAYU00000013	populus_peu25757.t1	==	Chr08	PtXaTreH.08G029600.1.v5.1
Chr10	PtXaTreH.10G159300.1.v5.1	==	GWHAAYU00000011	populus_peu20400.t1			GWHAAYU00000013	populus_peu25503.t1	==	Chr08	PtXaTreH.08G051000.1.v5.1
Chr10	PtXaTreH.10G174800.1.v5.1	==	GWHAAYU00000011	populus_peu20220.t1			GWHAAYU00000013	populus_peu25503.t1	==	Chr10	PtXaTreH.10G159300.1.v5.1
Chr10	PtXaTreH.10G185600.1.v5.1	==	GWHAAYU00000011	populus_peu20108.t1			GWHAAYU00000013	populus_peu25748.t1	==	Chr16	PtXaTreH.16G071400.1.v5.1
Chr10	PtXaTreH.10G093300.1.v5.1	==	GWHAAYU00000011	populus_peu21138.t1			GWHAAYU00000013	populus_peu25757.t1	==	Chr16	PtXaTreH.16G071400.1.v5.1
Chr10	PtXaTreH.10G159300.1.v5.1	==	GWHAAYU00000013	populus_peu25503.t1			GWHAAYU00000013	populus_peu25503.t1	==	Chr16	PtXaTreH.16G089000.1.v5.1
Chr10	PtXaTreH.10G174800.1.v5.1	==	GWHAAYU00000019	populus_peu35633.t1			GWHAAYU00000018	populus_peu33599.t1	==	Chr01	PtXaTreH.01G156900.1.v5.1
Chr11	PtXaTreH.11G119400.1.v5.1	==	GWHAAYU00000002	populus_peu00172.t1			GWHAAYU00000018	populus_peu34922.t1	==	Chr01	PtXaTreH.01G039200.1.v5.1
Chr11	PtXaTreH.11G056100.1.v5.1	==	GWHAAYU00000005	populus_peu09887.t1			GWHAAYU00000018	populus_peu34202.t1	==	Chr01	PtXaTreH.01G105100.1.v5.1
Chr11	PtXaTreH.11G119400.1.v5.1	==	GWHAAYU00000009	populus_peu17284.t1			GWHAAYU00000018	populus_peu33892.t1	==	Chr01	PtXaTreH.01G133000.1.v5.1
Chr11	PtXaTreH.11G056100.1.v5.1	==	GWHAAYU00000009	populus_peu17982.t1			GWHAAYU00000018	populus_peu33892.t1	==	Chr03	PtXaTreH.03G059700.1.v5.1
Chr16	PtXaTreH.16G071400.1.v5.1	==	GWHAAYU00000004	populus_peu06275.t1			GWHAAYU00000018	populus_peu34202.t1	==	Chr03	PtXaTreH.03G087500.1.v5.1
Chr16	PtXaTreH.16G089000.1.v5.1	==	GWHAAYU00000006	populus_peu11414.t1			GWHAAYU00000018	populus_peu34413.t1	==	Chr03	PtXaTreH.03G106100.1.v5.1
Chr16	PtXaTreH.16G077700.1.v5.1	==	GWHAAYU00000006	populus_peu11636.t1			GWHAAYU00000018	populus_peu34922.t1	==	Chr03	PtXaTreH.03G150600.1.v5.1
Chr16	PtXaTreH.16G071400.1.v5.1	==	GWHAAYU00000006	populus_peu11697.t5			GWHAAYU00000018	populus_peu33599.t1	==	Chr03	PtXaTreH.03G037000.1.v5.1
Chr16	PtXaTreH.16G089000.1.v5.1	==	GWHAAYU00000011	populus_peu20400.t1			GWHAAYU00000019	populus_peu35633.t1	==	Chr01	PtXaTreH.01G194000.1.v5.1
Chr16	PtXaTreH.16G071400.1.v5.1	==	GWHAAYU00000011	populus_peu20108.t1			GWHAAYU00000019	populus_peu36585.t1	==	Chr04	PtXaTreH.04G131700.1.v5.1
Chr16	PtXaTreH.16G071400.1.v5.1	==	GWHAAYU00000013	populus_peu25748.t1			GWHAAYU00000019	populus_peu36667.t1	==	Chr04	PtXaTreH.04G138700.1.v5.1
Chr16	PtXaTreH.16G071400.1.v5.1	==	GWHAAYU00000013	populus_peu25757.t1			GWHAAYU00000019	populus_peu35376.t2	==	Chr04	PtXaTreH.04G169800.1.v5.1
Chr16	PtXaTreH.16G089000.1.v5.1	==	GWHAAYU00000013	populus_peu25503.t1			GWHAAYU00000019	populus_peu35376.t2	==	Chr06	PtXaTreH.06G105500.1.v5.1
Chr17	PtXaTreH.17G108800.1.v5.1	==	GWHAAYU00000001	populus_peu24879.t1			GWHAAYU00000019	populus_peu35633.t1	==	Chr08	PtXaTreH.08G038700.1.v5.1
Chr17	PtXaTreH.17G132000.1.v5.1	==	GWHAAYU00000001	populus_peu24584.t1			GWHAAYU00000019	populus_peu36585.t1	==	Chr09	PtXaTreH.09G107500.1.v5.1
Chr17	PtXaTreH.17G068000.1.v5.1	==	GWHAAYU00000001	populus_peu24542.t1			GWHAAYU00000019	populus_peu36667.t1	==	Chr09	PtXaTreH.09G114300.1.v5.1
Chr17	PtXaTreH.17G068000.1.v5.1	==	GWHAAYU00000001	populus_peu24548.t1			GWHAAYU00000019	populus_peu35499.t1	==	Chr09	PtXaTreH.09G009500.1.v5.1
Chr17	PtXaTreH.17G108800.1.v5.1	==	GWHAAYU00000011	populus_peu21155.t1			GWHAAYU00000019	populus_peu35633.t1	==	Chr09	PtXaTreH.09G019800.1.v5.1
Chr17	PtXaTreH.17G108800.1.v5.1	==	GWHAAYU00000011	populus_peu21155.t1			GWHAAYU00000019	populus_peu35376.t2	==	Chr09	PtXaTreH.09G002700.1.v5.1
Chr18	PtXaTreH.18G114000.1.v5.1	==	GWHAAYU00000003	populus_peu05926.t1			GWHAAYU00000019	populus_peu35633.t1	==	Chr10	PtXaTreH.10G174800.1.v5.1
	Peu x Pd
	Gene in Up Genome							Gene in Down Genome
Chr01	Podel.01G050300.1.v2.1	==	GWHAAYU00000002	populus_peu04091.t1			GWHAAYU00000001	populus_peu24879.t1	==	Chr10	Podel.10G111400.1.v2.1
Chr01	Podel.01G132900.1.v2.1	==	GWHAAYU00000002	populus_peu03360.t1			GWHAAYU00000001	populus_peu24879.t1	==	Chr17	Podel.17G136800.1.v2.1
Chr01	Podel.01G168400.1.v2.1	==	GWHAAYU00000002	populus_peu03009.t1			GWHAAYU00000001	populus_peu24584.t1	==	Chr17	Podel.17G170600.1.v2.1
Chr01	Podel.01G197500.1.v2.1	==	GWHAAYU00000002	populus_peu02711.t1			GWHAAYU00000001	populus_peu24542.t1	==	Chr17	Podel.17G087200.1.v2.1
Chr01	Podel.01G246100.1.v2.1	==	GWHAAYU00000002	populus_peu02163.t1			GWHAAYU00000001	populus_peu24548.t1	==	Chr17	Podel.17G087200.1.v2.1
Chr01	Podel.01G472500.1.v2.1	==	GWHAAYU00000002	populus_peu00172.t1			GWHAAYU00000002	populus_peu04091.t1	==	Chr01	Podel.01G050300.1.v2.1
Chr01	Podel.01G246100.1.v2.1	==	GWHAAYU00000004	populus_peu06385.t1			GWHAAYU00000002	populus_peu03360.t1	==	Chr01	Podel.01G132900.1.v2.1
Chr01	Podel.01G197500.1.v2.1	==	GWHAAYU00000006	populus_peu12758.t1			GWHAAYU00000002	populus_peu03009.t1	==	Chr01	Podel.01G168400.1.v2.1
Chr01	Podel.01G472500.1.v2.1	==	GWHAAYU00000009	populus_peu17284.t1			GWHAAYU00000002	populus_peu02711.t1	==	Chr01	Podel.01G197500.1.v2.1
Chr01	Podel.01G246100.1.v2.1	==	GWHAAYU00000011	populus_peu20220.t1			GWHAAYU00000002	populus_peu02163.t1	==	Chr01	Podel.01G246100.1.v2.1
Chr01	Podel.01G197500.1.v2.1	==	GWHAAYU00000018	populus_peu33599.t1			GWHAAYU00000002	populus_peu00172.t1	==	Chr01	Podel.01G472500.1.v2.1
Chr01	Podel.01G050300.1.v2.1	==	GWHAAYU00000018	populus_peu34922.t1			GWHAAYU00000002	populus_peu03009.t1	==	Chr03	Podel.03G081200.1.v2.1
Chr01	Podel.01G133300.1.v2.1	==	GWHAAYU00000018	populus_peu34202.t1			GWHAAYU00000002	populus_peu03360.t1	==	Chr03	Podel.03G114800.1.v2.1
Chr01	Podel.01G168400.1.v2.1	==	GWHAAYU00000018	populus_peu33892.t1			GWHAAYU00000002	populus_peu04091.t1	==	Chr03	Podel.03G195200.1.v2.1
Chr01	Podel.01G246100.1.v2.1	==	GWHAAYU00000019	populus_peu35633.t1			GWHAAYU00000002	populus_peu02711.t1	==	Chr07	Podel.07G052500.1.v2.1
Chr02	Podel.02G105800.1.v2.1	==	GWHAAYU00000017	populus_peu32270.t1			GWHAAYU00000002	populus_peu02163.t1	==	Chr08	Podel.08G061500.1.v2.1
Chr03	Podel.03G081200.1.v2.1	==	GWHAAYU00000002	populus_peu03009.t1			GWHAAYU00000002	populus_peu02163.t1	==	Chr09	Podel.09G026800.1.v2.1
Chr03	Podel.03G114800.1.v2.1	==	GWHAAYU00000002	populus_peu03360.t1			GWHAAYU00000002	populus_peu02163.t1	==	Chr10	Podel.10G214800.1.v2.1
Chr03	Podel.03G195200.1.v2.1	==	GWHAAYU00000002	populus_peu04091.t1			GWHAAYU00000002	populus_peu00172.t1	==	Chr11	Podel.11G144300.1.v2.1
Chr03	Podel.03G081200.1.v2.1	==	GWHAAYU00000018	populus_peu33892.t1			GWHAAYU00000003	populus_peu05926.t1	==	Chr18	Podel.18G157700.1.v2.1
Chr03	Podel.03G114800.1.v2.1	==	GWHAAYU00000018	populus_peu34202.t1			GWHAAYU00000004	populus_peu06385.t1	==	Chr01	Podel.01G246100.1.v2.1
Chr03	Podel.03G137600.1.v2.1	==	GWHAAYU00000018	populus_peu34413.t1			GWHAAYU00000004	populus_peu06275.t1	==	Chr06	Podel.06G138200.1.v2.1
Chr03	Podel.03G195200.1.v2.1	==	GWHAAYU00000018	populus_peu34922.t1			GWHAAYU00000004	populus_peu06385.t1	==	Chr08	Podel.08G061500.1.v2.1
Chr04	Podel.04G068900.1.v2.1	==	GWHAAYU00000005	populus_peu09887.t1			GWHAAYU00000004	populus_peu07875.t1	==	Chr08	Podel.08G233100.1.v2.1
Chr04	Podel.04G170800.1.v2.1	==	GWHAAYU00000005	populus_peu08772.t1			GWHAAYU00000004	populus_peu06385.t1	==	Chr09	Podel.09G026800.1.v2.1
Chr04	Podel.04G178700.1.v2.1	==	GWHAAYU00000005	populus_peu08687.t1			GWHAAYU00000004	populus_peu06385.t1	==	Chr10	Podel.10G214800.1.v2.1
Chr04	Podel.04G222000.1.v2.1	==	GWHAAYU00000005	populus_peu08324.t1			GWHAAYU00000004	populus_peu06275.t1	==	Chr10	Podel.10G227600.1.v2.1
Chr04	Podel.04G178700.1.v2.1	==	GWHAAYU00000007	populus_peu14092.t4			GWHAAYU00000004	populus_peu06275.t1	==	Chr16	Podel.16G093500.1.v2.1
Chr04	Podel.04G068900.1.v2.1	==	GWHAAYU00000009	populus_peu17982.t1			GWHAAYU00000005	populus_peu09887.t1	==	Chr04	Podel.04G068900.1.v2.1
Chr04	Podel.04G170800.1.v2.1	==	GWHAAYU00000019	populus_peu36585.t1			GWHAAYU00000005	populus_peu08772.t1	==	Chr04	Podel.04G170800.1.v2.1
Chr04	Podel.04G178700.1.v2.1	==	GWHAAYU00000019	populus_peu36667.t1			GWHAAYU00000005	populus_peu08687.t1	==	Chr04	Podel.04G178700.1.v2.1
Chr04	Podel.04G222000.1.v2.1	==	GWHAAYU00000019	populus_peu35376.t2			GWHAAYU00000005	populus_peu08324.t1	==	Chr04	Podel.04G222000.1.v2.1
Chr05	Podel.05G122200.1.v2.1	==	GWHAAYU00000007	populus_peu14092.t4			GWHAAYU00000005	populus_peu08324.t1	==	Chr06	Podel.06G131300.1.v2.1
Chr05	Podel.05G122300.1.v2.1	==	GWHAAYU00000007	populus_peu14093.t1			GWHAAYU00000005	populus_peu08324.t1	==	Chr09	Podel.09G003500.1.v2.1
Chr06	Podel.06G138200.1.v2.1	==	GWHAAYU00000004	populus_peu06275.t1			GWHAAYU00000005	populus_peu08772.t1	==	Chr09	Podel.09G133200.1.v2.1
Chr06	Podel.06G131300.1.v2.1	==	GWHAAYU00000005	populus_peu08324.t1			GWHAAYU00000005	populus_peu08687.t1	==	Chr09	Podel.09G141800.1.v2.1
Chr06	Podel.06G106900.1.v2.1	==	GWHAAYU00000006	populus_peu11414.t1			GWHAAYU00000005	populus_peu09887.t1	==	Chr11	Podel.11G066700.1.v2.1
Chr06	Podel.06G131300.1.v2.1	==	GWHAAYU00000006	populus_peu11636.t1			GWHAAYU00000006	populus_peu12758.t1	==	Chr01	Podel.01G197500.1.v2.1
Chr06	Podel.06G138200.1.v2.1	==	GWHAAYU00000006	populus_peu11697.t5			GWHAAYU00000006	populus_peu11414.t1	==	Chr06	Podel.06G106900.1.v2.1
Chr06	Podel.06G252600.1.v2.1	==	GWHAAYU00000006	populus_peu12758.t1			GWHAAYU00000006	populus_peu11636.t1	==	Chr06	Podel.06G131300.1.v2.1
Chr06	Podel.06G106900.1.v2.1	==	GWHAAYU00000011	populus_peu20400.t1			GWHAAYU00000006	populus_peu11697.t5	==	Chr06	Podel.06G138200.1.v2.1
Chr06	Podel.06G138200.1.v2.1	==	GWHAAYU00000011	populus_peu20108.t1			GWHAAYU00000006	populus_peu12758.t1	==	Chr06	Podel.06G252600.1.v2.1
Chr06	Podel.06G138200.1.v2.1	==	GWHAAYU00000013	populus_peu25757.t1			GWHAAYU00000006	populus_peu11414.t1	==	Chr08	Podel.08G080400.1.v2.1
Chr06	Podel.06G106900.1.v2.1	==	GWHAAYU00000013	populus_peu25503.t1			GWHAAYU00000006	populus_peu11414.t1	==	Chr10	Podel.10G194700.1.v2.1
Chr06	Podel.06G138200.1.v2.1	==	GWHAAYU00000013	populus_peu25748.t1			GWHAAYU00000006	populus_peu11697.t5	==	Chr10	Podel.10G227600.1.v2.1
Chr06	Podel.06G131300.1.v2.1	==	GWHAAYU00000019	populus_peu35376.t2			GWHAAYU00000006	populus_peu11414.t1	==	Chr16	Podel.16G119000.1.v2.1
Chr07	Podel.07G052500.1.v2.1	==	GWHAAYU00000002	populus_peu02711.t1			GWHAAYU00000006	populus_peu11636.t1	==	Chr16	Podel.16G102900.1.v2.1
Chr08	Podel.08G061500.1.v2.1	==	GWHAAYU00000002	populus_peu02163.t1			GWHAAYU00000006	populus_peu11697.t5	==	Chr16	Podel.16G093500.1.v2.1
Chr08	Podel.08G061500.1.v2.1	==	GWHAAYU00000004	populus_peu06385.t1			GWHAAYU00000007	populus_peu14092.t4	==	Chr04	Podel.04G178700.1.v2.1
Chr08	Podel.08G233100.1.v2.1	==	GWHAAYU00000004	populus_peu07875.t1			GWHAAYU00000007	populus_peu14092.t4	==	Chr05	Podel.05G122200.1.v2.1
Chr08	Podel.08G080400.1.v2.1	==	GWHAAYU00000006	populus_peu11414.t1			GWHAAYU00000007	populus_peu14093.t1	==	Chr05	Podel.05G122300.1.v2.1
Chr08	Podel.08G061500.1.v2.1	==	GWHAAYU00000011	populus_peu20220.t1			GWHAAYU00000007	populus_peu14093.t1	==	Chr09	Podel.09G141800.1.v2.1
Chr08	Podel.08G080400.1.v2.1	==	GWHAAYU00000011	populus_peu20400.t1			GWHAAYU00000009	populus_peu17284.t1	==	Chr01	Podel.01G472500.1.v2.1
Chr08	Podel.08G080400.1.v2.1	==	GWHAAYU00000013	populus_peu25503.t1			GWHAAYU00000009	populus_peu17982.t1	==	Chr04	Podel.04G068900.1.v2.1
Chr08	Podel.08G061500.1.v2.1	==	GWHAAYU00000019	populus_peu35633.t1			GWHAAYU00000009	populus_peu17284.t1	==	Chr11	Podel.11G144300.1.v2.1
Chr09	Podel.09G026800.1.v2.1	==	GWHAAYU00000002	populus_peu02163.t1			GWHAAYU00000009	populus_peu17982.t1	==	Chr11	Podel.11G066700.1.v2.1
Chr09	Podel.09G026800.1.v2.1	==	GWHAAYU00000004	populus_peu06385.t1			GWHAAYU00000011	populus_peu20220.t1	==	Chr01	Podel.01G246100.1.v2.1
Chr09	Podel.09G003500.1.v2.1	==	GWHAAYU00000005	populus_peu08324.t1			GWHAAYU00000011	populus_peu20400.t1	==	Chr06	Podel.06G106900.1.v2.1
Chr09	Podel.09G133200.1.v2.1	==	GWHAAYU00000005	populus_peu08772.t1			GWHAAYU00000011	populus_peu20108.t1	==	Chr06	Podel.06G138200.1.v2.1
Chr09	Podel.09G141800.1.v2.1	==	GWHAAYU00000005	populus_peu08687.t1			GWHAAYU00000011	populus_peu20220.t1	==	Chr08	Podel.08G061500.1.v2.1
Chr09	Podel.09G141800.1.v2.1	==	GWHAAYU00000007	populus_peu14093.t1			GWHAAYU00000011	populus_peu20400.t1	==	Chr08	Podel.08G080400.1.v2.1
Chr09	Podel.09G026800.1.v2.1	==	GWHAAYU00000011	populus_peu20220.t1			GWHAAYU00000011	populus_peu20220.t1	==	Chr09	Podel.09G026800.1.v2.1
Chr09	Podel.09G012100.1.v2.1	==	GWHAAYU00000019	populus_peu35499.t1			GWHAAYU00000011	populus_peu21138.t1	==	Chr10	Podel.10G111400.1.v2.1
Chr09	Podel.09G026800.1.v2.1	==	GWHAAYU00000019	populus_peu35633.t1			GWHAAYU00000011	populus_peu20400.t1	==	Chr10	Podel.10G194700.1.v2.1
Chr09	Podel.09G133200.1.v2.1	==	GWHAAYU00000019	populus_peu36585.t1			GWHAAYU00000011	populus_peu20220.t1	==	Chr10	Podel.10G214800.1.v2.1
Chr09	Podel.09G141800.1.v2.1	==	GWHAAYU00000019	populus_peu36667.t1			GWHAAYU00000011	populus_peu20108.t1	==	Chr10	Podel.10G227600.1.v2.1
Chr09	Podel.09G003500.1.v2.1	==	GWHAAYU00000019	populus_peu35376.t2			GWHAAYU00000011	populus_peu21155.t1	==	Chr10	Podel.10G111400.1.v2.1
Chr10	Podel.10G111400.1.v2.1	==	GWHAAYU00000001	populus_peu24879.t1			GWHAAYU00000011	populus_peu20400.t1	==	Chr16	Podel.16G119000.1.v2.1
Chr10	Podel.10G214800.1.v2.1	==	GWHAAYU00000002	populus_peu02163.t1			GWHAAYU00000011	populus_peu20108.t1	==	Chr16	Podel.16G093500.1.v2.1
Chr10	Podel.10G214800.1.v2.1	==	GWHAAYU00000004	populus_peu06385.t1			GWHAAYU00000011	populus_peu21155.t1	==	Chr17	Podel.17G136800.1.v2.1
Chr10	Podel.10G227600.1.v2.1	==	GWHAAYU00000004	populus_peu06275.t1			GWHAAYU00000013	populus_peu25757.t1	==	Chr06	Podel.06G138200.1.v2.1
Chr10	Podel.10G194700.1.v2.1	==	GWHAAYU00000006	populus_peu11414.t1			GWHAAYU00000013	populus_peu25503.t1	==	Chr06	Podel.06G106900.1.v2.1
Chr10	Podel.10G227600.1.v2.1	==	GWHAAYU00000006	populus_peu11697.t5			GWHAAYU00000013	populus_peu25748.t1	==	Chr06	Podel.06G138200.1.v2.1
Chr10	Podel.10G111400.1.v2.1	==	GWHAAYU00000011	populus_peu21138.t1			GWHAAYU00000013	populus_peu25503.t1	==	Chr08	Podel.08G080400.1.v2.1
Chr10	Podel.10G194700.1.v2.1	==	GWHAAYU00000011	populus_peu20400.t1			GWHAAYU00000013	populus_peu25503.t1	==	Chr10	Podel.10G194700.1.v2.1
Chr10	Podel.10G214800.1.v2.1	==	GWHAAYU00000011	populus_peu20220.t1			GWHAAYU00000013	populus_peu25757.t1	==	Chr10	Podel.10G227600.1.v2.1
Chr10	Podel.10G227600.1.v2.1	==	GWHAAYU00000011	populus_peu20108.t1			GWHAAYU00000013	populus_peu25748.t1	==	Chr16	Podel.16G093500.1.v2.1
Chr10	Podel.10G111400.1.v2.1	==	GWHAAYU00000011	populus_peu21155.t1			GWHAAYU00000013	populus_peu25599.t1	==	Chr16	Podel.16G102900.1.v2.1
Chr10	Podel.10G194700.1.v2.1	==	GWHAAYU00000013	populus_peu25503.t1			GWHAAYU00000013	populus_peu25757.t1	==	Chr16	Podel.16G093500.1.v2.1
Chr10	Podel.10G227600.1.v2.1	==	GWHAAYU00000013	populus_peu25757.t1			GWHAAYU00000013	populus_peu25503.t1	==	Chr16	Podel.16G119000.1.v2.1
Chr10	Podel.10G214800.1.v2.1	==	GWHAAYU00000019	populus_peu35633.t1			GWHAAYU00000017	populus_peu32270.t1	==	Chr02	Podel.02G105800.1.v2.1
Chr11	Podel.11G144300.1.v2.1	==	GWHAAYU00000002	populus_peu00172.t1			GWHAAYU00000018	populus_peu33599.t1	==	Chr01	Podel.01G197500.1.v2.1
Chr11	Podel.11G066700.1.v2.1	==	GWHAAYU00000005	populus_peu09887.t1			GWHAAYU00000018	populus_peu34922.t1	==	Chr01	Podel.01G050300.1.v2.1
Chr11	Podel.11G144300.1.v2.1	==	GWHAAYU00000009	populus_peu17284.t1			GWHAAYU00000018	populus_peu34202.t1	==	Chr01	Podel.01G133300.1.v2.1
Chr11	Podel.11G066700.1.v2.1	==	GWHAAYU00000009	populus_peu17982.t1			GWHAAYU00000018	populus_peu33892.t1	==	Chr01	Podel.01G168400.1.v2.1
Chr16	Podel.16G093500.1.v2.1	==	GWHAAYU00000004	populus_peu06275.t1			GWHAAYU00000018	populus_peu33892.t1	==	Chr03	Podel.03G081200.1.v2.1
Chr16	Podel.16G119000.1.v2.1	==	GWHAAYU00000006	populus_peu11414.t1			GWHAAYU00000018	populus_peu34202.t1	==	Chr03	Podel.03G114800.1.v2.1
Chr16	Podel.16G102900.1.v2.1	==	GWHAAYU00000006	populus_peu11636.t1			GWHAAYU00000018	populus_peu34413.t1	==	Chr03	Podel.03G137600.1.v2.1
Chr16	Podel.16G093500.1.v2.1	==	GWHAAYU00000006	populus_peu11697.t5			GWHAAYU00000018	populus_peu34922.t1	==	Chr03	Podel.03G195200.1.v2.1
Chr16	Podel.16G119000.1.v2.1	==	GWHAAYU00000011	populus_peu20400.t1			GWHAAYU00000019	populus_peu35633.t1	==	Chr01	Podel.01G246100.1.v2.1
Chr16	Podel.16G093500.1.v2.1	==	GWHAAYU00000011	populus_peu20108.t1			GWHAAYU00000019	populus_peu36585.t1	==	Chr04	Podel.04G170800.1.v2.1
Chr16	Podel.16G093500.1.v2.1	==	GWHAAYU00000013	populus_peu25748.t1			GWHAAYU00000019	populus_peu36667.t1	==	Chr04	Podel.04G178700.1.v2.1
Chr16	Podel.16G102900.1.v2.1	==	GWHAAYU00000013	populus_peu25599.t1			GWHAAYU00000019	populus_peu35376.t2	==	Chr04	Podel.04G222000.1.v2.1
Chr16	Podel.16G093500.1.v2.1	==	GWHAAYU00000013	populus_peu25757.t1			GWHAAYU00000019	populus_peu35376.t2	==	Chr06	Podel.06G131300.1.v2.1
Chr16	Podel.16G119000.1.v2.1	==	GWHAAYU00000013	populus_peu25503.t1			GWHAAYU00000019	populus_peu35633.t1	==	Chr08	Podel.08G061500.1.v2.1
Chr16	Podel.16G102900.1.v2.1	==	GWHAAYU00000019	populus_peu35376.t2			GWHAAYU00000019	populus_peu35499.t1	==	Chr09	Podel.09G012100.1.v2.1
Chr17	Podel.17G136800.1.v2.1	==	GWHAAYU00000001	populus_peu24879.t1			GWHAAYU00000019	populus_peu35633.t1	==	Chr09	Podel.09G026800.1.v2.1
Chr17	Podel.17G170600.1.v2.1	==	GWHAAYU00000001	populus_peu24584.t1			GWHAAYU00000019	populus_peu36585.t1	==	Chr09	Podel.09G133200.1.v2.1
Chr17	Podel.17G087200.1.v2.1	==	GWHAAYU00000001	populus_peu24542.t1			GWHAAYU00000019	populus_peu36667.t1	==	Chr09	Podel.09G141800.1.v2.1
Chr17	Podel.17G087200.1.v2.1	==	GWHAAYU00000001	populus_peu24548.t1			GWHAAYU00000019	populus_peu35376.t2	==	Chr09	Podel.09G003500.1.v2.1
Chr17	Podel.17G136800.1.v2.1	==	GWHAAYU00000011	populus_peu21155.t1			GWHAAYU00000019	populus_peu35633.t1	==	Chr10	Podel.10G214800.1.v2.1
Chr18	Podel.18G157700.1.v2.1	==	GWHAAYU00000003	populus_peu05926.t1			GWHAAYU00000019	populus_peu35376.t2	==	Chr16	Podel.16G102900.1.v2.1

## Sheet: S Table S3
AQP name	PeuAQP rename	Number P sites		Serine	Threonine	Tyrosine
PeuTIP1,1	PeuAQP01	2	PeuAQP01	2	1	0
PeuTIP1,2	PeuAQP02	2	PeuAQP02	2	1	0
PeuTIP1,3	PeuAQP03	2	PeuAQP03	2	2	0
PeuTIP2,1	PeuAQP04	2	PeuAQP04	2	2	0
PeuTIP3,1	PeuAQP05	3	PeuAQP05	3	2	1
PeuTIP3,2	PeuAQP06	3	PeuAQP06	5	2	1
PeuTIP4,1	PeuAQP07	3	PeuAQP07	4	1	1
PeuTIP5,1	PeuAQP08	3	PeuAQP08	4	2	1
PeuPIP1,2	PeuAQP09	3	PeuAQP09	6	2	2
PeuTIP1,3	PeuAQP10	3	PeuAQP10	3	2	2
PeuPIP1,4	PeuAQP11	3	PeuAQP11	4	1	2
PeuPIP2,4	PeuAQP12	3	PeuAQP12	7	2	2
PeuPIP2,5	PeuAQP13	3	PeuAQP13	8	1	2
PeuPIP2,7	PeuAQP14	3	PeuAQP14	7	1	2
PeuPIP2,8	PeuAQP15	3	PeuAQP15	8	1	1
PeuSIP1,1	PeuAQP16	3	PeuAQP16	7	1	1
PeuSIP1,2	PeuAQP17	3	PeuAQP17	2	1	1
PeuSIP2,1	PeuAQP18	3	PeuAQP18	2	1	1
PeuNIP1,1	PeuAQP19	3	PeuAQP19	6	1	1
PeuNIP1,2	PeuAQP20	3	PeuAQP20	3	4	1
PeuNIP2,1	PeuAQP21	3	PeuAQP21	7	1	1
PeuNIP5,1	PeuAQP22	3	PeuAQP22	5	2	1

## Sheet: S. Table S4
NW_011499845.1	PeuAQP10	G-Box	CACGTT	687	6	+	Pisum sativum	cis-acting regulatory element involved in light responsiveness
NW_011499845.1	PeuAQP10	G-Box	CACGTT	1328	6	-	Pisum sativum	cis-acting regulatory element involved in light responsiveness
NW_011499845.1	PeuAQP10	TGACG-motif	TGACG	1382	5	-	Hordeum vulgare	cis-acting regulatory element involved in the MeJA-responsiveness
NW_011499845.1	PeuAQP10	ACE	GACACGTATG	1326	9	-	Petroselinum crispum	cis-acting element involved in light responsiveness
NW_011499845.1	PeuAQP10	G-box	ACACGTG(G/t)CACC	1327	10.5	+	Lycopersicon esculentum	cis-acting regulatory element involved in light responsiveness
NW_011499845.1	PeuAQP10	TCA-element	CCATCTTTTT	885	9	+	Nicotiana tabacum	cis-acting element involved in salicylic acid responsiveness
NW_011499845.1	PeuAQP10	ERE	ATTTTAAA	262	8	-	Nicotiana glutinos
NW_011499845.1	PeuAQP10	ERE	ATTTTAAA	448	8	+	Nicotiana glutinos
NW_011499845.1	PeuAQP10	ERE	ATTTTAAA	450	8	-	Nicotiana glutinos
NW_011499845.1	PeuAQP10	ERE	ATTTTAAA	1009	8	-	Nicotiana glutinos
NW_011499845.1	PeuAQP10	ERE	ATTTTAAA	1056	8	+	Nicotiana glutinos
NW_011499845.1	PeuAQP10	GT1-motif	GGTTAAT	1344	7	-	Avena sativa	light responsive element
NW_011499845.1	PeuAQP10	GT1-motif	GGTTAA	1345	6	-	Arabidopsis thaliana	light responsive element
NW_011499845.1	PeuAQP10	CGTCA-motif	CGTCA	1382	5	+	Hordeum vulgare	cis-acting regulatory element involved in the MeJA-responsiveness
NW_011499845.1	PeuAQP10	GATA-motif	AAGATAAGATT	267	10	-	Arabidopsis thaliana	part of a light responsive element
NW_011499845.1	PeuAQP10	LAMP-element	CTTTATCA	20	8	+	Pisum sativum	part of a light responsive element
NW_011499845.1	PeuAQP10	Box 4	ATTAAT	422	6	+	Petroselinum crispum	part of a conserved DNA module involved in light responsiveness
NW_011499845.1	PeuAQP10	Box 4	ATTAAT	1213	6	-	Petroselinum crispum	part of a conserved DNA module involved in light responsiveness
NW_011499845.1	PeuAQP10	MYB	CAACCA	140	6	+	Arabidopsis thaliana
NW_011499845.1	PeuAQP10	AT1-motif	AATTATTTTTTATT	279	13	-	Solanum tuberosum	part of a light responsive module
NW_011499845.1	PeuAQP10	AT1-motif	AATTATTTTTTATT	317	13	+	Solanum tuberosum	part of a light responsive module
NW_011499845.1	PeuAQP10	AT1-motif	AATTATTTTTTATT	411	13	+	Solanum tuberosum	part of a light responsive module
NW_011499845.1	PeuAQP10	ABRE	ACGTG	687	5	-	Arabidopsis thaliana	cis-acting element involved in the abscisic acid responsiveness
NW_011499845.1	PeuAQP10	ABRE	ACGTG	1329	5	+	Arabidopsis thaliana	cis-acting element involved in the abscisic acid responsiveness
NW_011499845.1	PeuAQP10	A-box	CCGTCC	556	6	+	Petroselinum crispum	cis-acting regulatory element
NW_011499845.1	PeuAQP10	CAT-box	GCCACT	1404	6	+	Arabidopsis thaliana	cis-acting regulatory element related to meristem expression
NW_011499847.1	PeuAQP5	STRE	AGGGG	5	5	+	Arabidopsis thaliana
NW_011499847.1	PeuAQP5	STRE	AGGGG	201	5	+	Arabidopsis thaliana
NW_011499847.1	PeuAQP5	STRE	AGGGG	1283	5	-	Arabidopsis thaliana
NW_011499847.1	PeuAQP5	TGA-element	AACGAC	139	6	-	Brassica oleracea	auxin-responsive element
NW_011499847.1	PeuAQP5	MYB-like sequence	TAACCA	989	6	+	Arabidopsis thaliana
NW_011499847.1	PeuAQP5	MBSI	aaaAaaC(G/C)GTTA	709	11	+	Petunia hybrida	MYB binding site involved in flavonoid biosynthetic genes regulation
NW_011499847.1	PeuAQP5	WUN-motif	TTATTACAT	152	9	-	Nicotiana glutinosa
NW_011499847.1	PeuAQP5	WUN-motif	TTATTACAT	573	9	-	Nicotiana glutinosa
NW_011499847.1	PeuAQP5	AT-rich sequence	TAAAATACT	478	9	-	Pisum sativum	element for maximal elicitor-mediated activation (2copies)
NW_011499847.1	PeuAQP5	GARE-motif	TCTGTTG	1379	7	-	Brassica oleracea	gibberellin-responsive element
NW_011499847.1	PeuAQP5	CAAT-box	CCAAT	11	5	-	Arabidopsis thaliana	common cis-acting element in promoter and enhancer regions
NW_011499847.1	PeuAQP5	CAT-box	GCCACT	426	6	+	Arabidopsis thaliana	cis-acting regulatory element related to meristem expression
NW_011499847.1	PeuAQP5	ABRE	ACGTG	1260	5	-	Arabidopsis thaliana	cis-acting element involved in the abscisic acid responsiveness
NW_011499847.1	PeuAQP5	ABRE	ACGTG	1307	5	+	Arabidopsis thaliana	cis-acting element involved in the abscisic acid responsiveness
NW_011499847.1	PeuAQP5	MYB	CAACAG	855	6	+	Arabidopsis thaliana
NW_011499847.1	PeuAQP5	MYB	TAACCA	989	6	+	Arabidopsis thaliana
NW_011499847.1	PeuAQP5	MYB	CAACAG	1379	6	+	Arabidopsis thaliana
NW_011499847.1	PeuAQP5	Box 4	ATTAAT	315	6	+	Petroselinum crispum	part of a conserved DNA module involved in light responsiveness
NW_011499847.1	PeuAQP5	Box 4	ATTAAT	470	6	+	Petroselinum crispum	part of a conserved DNA module involved in light responsiveness
NW_011499847.1	PeuAQP5	Box 4	ATTAAT	555	6	+	Petroselinum crispum	part of a conserved DNA module involved in light responsiveness
NW_011499847.1	PeuAQP5	Box 4	ATTAAT	742	6	+	Petroselinum crispum	part of a conserved DNA module involved in light responsiveness
NW_011499847.1	PeuAQP5	GT1-motif	GTGTGTGAA	213	9	+	Solanum tuberosum	light responsive element
NW_011499847.1	PeuAQP5	GT1-motif	GGTTAA	988	6	-	Arabidopsis thaliana	light responsive element
NW_011499847.1	PeuAQP5	GT1-motif	GGTTAA	1142	6	-	Arabidopsis thaliana	light responsive element
NW_011499847.1	PeuAQP5	MYC	CATTTG	1300	6	-	Arabidopsis thaliana
NW_011499847.1	PeuAQP5	G-box	TACGTG	1260	6	-	Arabidopsis thaliana	cis-acting regulatory element involved in light responsiveness
NW_011499847.1	PeuAQP5	G-box	CACGTC	1306	6	-	Zea mays	cis-acting regulatory element involved in light responsiveness
NW_011499849.1	PeuAQP19	TGACG-motif	TGACG	82	5	-	Hordeum vulgare	cis-acting regulatory element involved in the MeJA-responsiveness
NW_011499849.1	PeuAQP19	TGACG-motif	TGACG	147	5	-	Hordeum vulgare	cis-acting regulatory element involved in the MeJA-responsiveness
NW_011499849.1	PeuAQP19	TGACG-motif	TGACG	684	5	-	Hordeum vulgare	cis-acting regulatory element involved in the MeJA-responsiveness
NW_011499849.1	PeuAQP19	O2-site	GATGACATGG	114	9	+	Zea mays	cis-acting regulatory element involved in zein metabolism regulation
NW_011499849.1	PeuAQP19	ACE	CTAACGTATT	624	9	-	Petroselinum crispum	cis-acting element involved in light responsiveness
NW_011499849.1	PeuAQP19	STRE	AGGGG	312	5	-	Arabidopsis thaliana
NW_011499849.1	PeuAQP19	MYC	CATTTG	197	6	+	Arabidopsis thaliana
NW_011499849.1	PeuAQP19	MYC	CATTTG	854	6	+	Arabidopsis thaliana
NW_011499849.1	PeuAQP19	MYC	CAATTG	1348	6	-	Arabidopsis thaliana
NW_011499849.1	PeuAQP19	MYC	CATTTG	1391	6	+	Arabidopsis thaliana
NW_011499849.1	PeuAQP19	AAAC-motif	CAATCAAAACCT	221	11	+	Spinacia oleracea	light responsive element
NW_011499849.1	PeuAQP19	Box 4	ATTAAT	1467	6	-	Petroselinum crispum	part of a conserved DNA module involved in light responsiveness
NW_011499849.1	PeuAQP19	CGTCA-motif	CGTCA	82	5	+	Hordeum vulgare	cis-acting regulatory element involved in the MeJA-responsiveness
NW_011499849.1	PeuAQP19	CGTCA-motif	CGTCA	147	5	+	Hordeum vulgare	cis-acting regulatory element involved in the MeJA-responsiveness
NW_011499849.1	PeuAQP19	CGTCA-motif	CGTCA	684	5	+	Hordeum vulgare	cis-acting regulatory element involved in the MeJA-responsiveness
NW_011499849.1	PeuAQP19	ARE	AAACCA	93	6	+	Zea mays	cis-acting regulatory element essential for the anaerobic induction
NW_011499849.1	PeuAQP19	ARE	AAACCA	970	6	-	Zea mays	cis-acting regulatory element essential for the anaerobic induction
NW_011499849.1	PeuAQP19	CAT-box	GCCACT	923	6	-	Arabidopsis thaliana	cis-acting regulatory element related to meristem expression
NW_011499849.1	PeuAQP19	MYB	CAACCA	383	6	-	Arabidopsis thaliana
NW_011499849.1	PeuAQP19	MYB	TAACCA	480	6	-	Arabidopsis thaliana
NW_011499849.1	PeuAQP19	MYB	CAACAG	733	6	-	Arabidopsis thaliana
NW_011499849.1	PeuAQP19	MYB	CAACCA	1330	6	+	Arabidopsis thaliana
NW_011499851.1	PeuAQP8	MYB	CAACAG	132	6	-	Arabidopsis thaliana
NW_011499851.1	PeuAQP8	MYB	TAACCA	344	6	-	Arabidopsis thaliana
NW_011499851.1	PeuAQP8	MYB	CAACCA	479	6	+	Arabidopsis thaliana
NW_011499851.1	PeuAQP8	AE-box	AGAAACTT	22	8	+	Arabidopsis thaliana	part of a module for light response
NW_011499851.1	PeuAQP8	AE-box	AGAAACAA	924	8	+	Arabidopsis thaliana	part of a module for light response
NW_011499851.1	PeuAQP8	CAT-box	GCCACT	425	6	+	Arabidopsis thaliana	cis-acting regulatory element related to meristem expression
NW_011499851.1	PeuAQP8	ABRE	ACGTG	271	5	+	Arabidopsis thaliana	cis-acting element involved in the abscisic acid responsiveness
NW_011499851.1	PeuAQP8	ABRE	ACGTG	1302	5	-	Arabidopsis thaliana	cis-acting element involved in the abscisic acid responsiveness
NW_011499851.1	PeuAQP8	G-box	TACGTG	270	6	+	Arabidopsis thaliana	cis-acting regulatory element involved in light responsiveness
NW_011499851.1	PeuAQP8	G-box	TACGTG	1302	6	-	Arabidopsis thaliana	cis-acting regulatory element involved in light responsiveness
NW_011499851.1	PeuAQP8	ERE	ATTTCATA	413	8	+	Nicotiana glutinos
NW_011499851.1	PeuAQP8	ERE	ATTTCATA	945	8	-	Nicotiana glutinos
NW_011499851.1	PeuAQP8	GT1-motif	GGTTAAT	1317	7	+	Avena sativa	light responsive element
NW_011499851.1	PeuAQP8	TCA-element	CCATCTTTTT	230	9	-	Nicotiana tabacum	cis-acting element involved in salicylic acid responsiveness
NW_011499851.1	PeuAQP8	TCA-element	TCAGAAGAGG	1108	9	-	Brassica oleracea	cis-acting element involved in salicylic acid responsiveness
NW_011499851.1	PeuAQP8	MYC	CATGTG	1480	6	-	Arabidopsis thaliana
NW_011499851.1	PeuAQP8	Box 4	ATTAAT	473	6	+	Petroselinum crispum	part of a conserved DNA module involved in light responsiveness
NW_011499851.1	PeuAQP8	ARE	AAACCA	256	6	-	Zea mays	cis-acting regulatory element essential for the anaerobic induction
NW_011499851.1	PeuAQP8	MBS	CAACTG	1256	6	+	Arabidopsis thaliana	MYB binding site involved in drought-inducibility
NW_011499851.1	PeuAQP8	Myb	CAACTG	1256	6	+	Arabidopsis thaliana
NW_011499851.1	PeuAQP8	ATCT-motif	AATCTAATCC	993	9	+	Pisum sativum	part of a conserved DNA module involved in light responsiveness
NW_011499853.1	PeuAQP7	HD-Zip 1	CAAT(A/T)ATTG	1174	8	-	Arabidopsis thaliana	element involved in differentiation of the palisade mesophyll cells
NW_011499853.1	PeuAQP7	AT1-motif	AATTATTTTTTATT	724	13	-	Solanum tuberosum	part of a light responsive module
NW_011499853.1	PeuAQP7	MYB	CAACAG	484	6	-	Arabidopsis thaliana
NW_011499853.1	PeuAQP7	MYB	CAACAG	1266	6	-	Arabidopsis thaliana
NW_011499853.1	PeuAQP7	ARE	AAACCA	659	6	+	Zea mays	cis-acting regulatory element essential for the anaerobic induction
NW_011499853.1	PeuAQP7	CGTCA-motif	CGTCA	109	5	+	Hordeum vulgare	cis-acting regulatory element involved in the MeJA-responsiveness
NW_011499853.1	PeuAQP7	Box 4	ATTAAT	735	6	+	Petroselinum crispum	part of a conserved DNA module involved in light responsiveness
NW_011499853.1	PeuAQP7	Box 4	ATTAAT	1151	6	-	Petroselinum crispum	part of a conserved DNA module involved in light responsiveness
NW_011499853.1	PeuAQP7	Box 4	ATTAAT	1254	6	-	Petroselinum crispum	part of a conserved DNA module involved in light responsiveness
NW_011499853.1	PeuAQP7	MYC	CATGTG	9	6	-	Arabidopsis thaliana
NW_011499853.1	PeuAQP7	MYC	CATGTG	382	6	-	Arabidopsis thaliana
NW_011499853.1	PeuAQP7	MYC	CAATTG	516	6	+	Arabidopsis thaliana
NW_011499853.1	PeuAQP7	MYC	CAATTG	579	6	+	Arabidopsis thaliana
NW_011499853.1	PeuAQP7	MYC	CATGTG	611	6	-	Arabidopsis thaliana
NW_011499853.1	PeuAQP7	MYC	CATGTG	629	6	+	Arabidopsis thaliana
NW_011499853.1	PeuAQP7	MYC	CAATTG	676	6	+	Arabidopsis thaliana
NW_011499853.1	PeuAQP7	MYC	CATGTG	1054	6	+	Arabidopsis thaliana
NW_011499853.1	PeuAQP7	TCA-element	CCATCTTTTT	461	9	+	Nicotiana tabacum	cis-acting element involved in salicylic acid responsiveness
NW_011499853.1	PeuAQP7	GT1-motif	GGTTAA	720	6	+	Arabidopsis thaliana	light responsive element
NW_011499853.1	PeuAQP7	GT1-motif	GGTTAA	785	6	-	Arabidopsis thaliana	light responsive element
NW_011499853.1	PeuAQP7	STRE	AGGGG	1205	5	-	Arabidopsis thaliana
NW_011499853.1	PeuAQP7	P-box	CCTTTTG	1034	7	+	Oryza sativa	gibberellin-responsive element
NW_011499853.1	PeuAQP7	P-box	CCTTTTG	1119	7	+	Oryza sativa	gibberellin-responsive element
NW_011499853.1	PeuAQP7	TGACG-motif	TGACG	109	5	-	Hordeum vulgare	cis-acting regulatory element involved in the MeJA-responsiveness
NW_011499872.1	PeuAQP3	STRE	AGGGG	536	5	+	Arabidopsis thaliana
NW_011499872.1	PeuAQP3	STRE	AGGGG	639	5	-	Arabidopsis thaliana
NW_011499872.1	PeuAQP3	STRE	AGGGG	1412	5	-	Arabidopsis thaliana
NW_011499872.1	PeuAQP3	TGA-element	AACGAC	1120	6	+	Brassica oleracea	auxin-responsive element
NW_011499872.1	PeuAQP3	TGA-element	AACGAC	1422	6	-	Brassica oleracea	auxin-responsive element
NW_011499872.1	PeuAQP3	TGACG-motif	TGACG	1391	5	-	Hordeum vulgare	cis-acting regulatory element involved in the MeJA-responsiveness
NW_011499872.1	PeuAQP3	G-Box	CACGTT	250	6	-	Pisum sativum	cis-acting regulatory element involved in light responsiveness
NW_011499872.1	PeuAQP3	G-Box	CACGTG	673	6	+	Pisum sativum	cis-acting regulatory element involved in light responsiveness
NW_011499872.1	PeuAQP3	G-Box	CACGTT	1337	6	-	Pisum sativum	cis-acting regulatory element involved in light responsiveness
NW_011499872.1	PeuAQP3	GARE-motif	TCTGTTG	1282	7	+	Brassica oleracea	gibberellin-responsive element
NW_011499872.1	PeuAQP3	ATCT-motif	AATCTAATCC	1347	9	+	Pisum sativum	part of a conserved DNA module involved in light responsiveness
NW_011499872.1	PeuAQP3	MYB	CAACCA	232	6	+	Arabidopsis thaliana
NW_011499872.1	PeuAQP3	MYB	CAACAG	692	6	+	Arabidopsis thaliana
NW_011499872.1	PeuAQP3	MYB	TAACCA	1196	6	+	Arabidopsis thaliana
NW_011499872.1	PeuAQP3	MYB	CAACAG	1283	6	-	Arabidopsis thaliana
NW_011499872.1	PeuAQP3	AT1-motif	AATTATTTTTTATT	1022	13	-	Solanum tuberosum	part of a light responsive module
NW_011499872.1	PeuAQP3	A-box	CCGTCC	1181	6	+	Petroselinum crispum	cis-acting regulatory element
NW_011499872.1	PeuAQP3	ABRE	ACGTG	251	5	+	Arabidopsis thaliana	cis-acting element involved in the abscisic acid responsiveness
NW_011499872.1	PeuAQP3	ABRE	CACGTG	673	6	+	Arabidopsis thaliana	cis-acting element involved in the abscisic acid responsiveness
NW_011499872.1	PeuAQP3	ABRE	ACGTG	674	5	+	Arabidopsis thaliana	cis-acting element involved in the abscisic acid responsiveness
NW_011499872.1	PeuAQP3	ABRE	ACGTG	1159	5	-	Arabidopsis thaliana	cis-acting element involved in the abscisic acid responsiveness
NW_011499872.1	PeuAQP3	ABRE	ACGTG	1338	5	+	Arabidopsis thaliana	cis-acting element involved in the abscisic acid responsiveness
NW_011499872.1	PeuAQP3	G-box	TAACACGTAG	672	9	-	Brassica oleracea	cis-acting regulatory element involved in light responsiveness
NW_011499872.1	PeuAQP3	G-box	CACGTG	673	6	+	Arabidopsis thaliana	cis-acting regulatory element involved in light responsiveness
NW_011499872.1	PeuAQP3	G-box	CACGTC	1159	6	+	Zea mays	cis-acting regulatory element involved in light responsiveness
NW_011499872.1	PeuAQP3	GT1-motif	GGTTAA	317	6	-	Arabidopsis thaliana	light responsive element
NW_011499872.1	PeuAQP3	ERE	ATTTTAAA	762	8	+	Nicotiana glutinos
NW_011499872.1	PeuAQP3	MYC	CATTTG	1129	6	+	Arabidopsis thaliana
NW_011499872.1	PeuAQP3	Box 4	ATTAAT	392	6	+	Petroselinum crispum	part of a conserved DNA module involved in light responsiveness
NW_011499872.1	PeuAQP3	Box 4	ATTAAT	919	6	-	Petroselinum crispum	part of a conserved DNA module involved in light responsiveness
NW_011499872.1	PeuAQP3	LAMP-element	CTTTATCA	686	8	+	Pisum sativum	part of a light responsive element
NW_011499872.1	PeuAQP3	CCGTCC-box	CCGTCC	1181	6	+	Petroselinum hortense
NW_011499872.1	PeuAQP3	CGTCA-motif	CGTCA	1391	5	+	Hordeum vulgare	cis-acting regulatory element involved in the MeJA-responsiveness
NW_011499872.1	PeuAQP3	ARE	AAACCA	1448	6	-	Zea mays	cis-acting regulatory element essential for the anaerobic induction
NW_011499899.1	PeuAQP17	MYB	CAACAG	307	6	-	Arabidopsis thaliana
NW_011499899.1	PeuAQP17	MYB	CAACCA	646	6	-	Arabidopsis thaliana
NW_011499899.1	PeuAQP17	MYB	CAACCA	745	6	-	Arabidopsis thaliana
NW_011499899.1	PeuAQP17	MYB	CAACCA	1068	6	+	Arabidopsis thaliana
NW_011499899.1	PeuAQP17	MYB	CAACAG	1217	6	-	Arabidopsis thaliana
NW_011499899.1	PeuAQP17	LTR	CCGAAA	1148	6	+	Hordeum vulgare	cis-acting element involved in low-temperature responsiveness
NW_011499899.1	PeuAQP17	CAT-box	GCCACT	526	6	+	Arabidopsis thaliana	cis-acting regulatory element related to meristem expression
NW_011499899.1	PeuAQP17	CAT-box	GCCACT	1411	6	+	Arabidopsis thaliana	cis-acting regulatory element related to meristem expression
NW_011499899.1	PeuAQP17	MYC	CATTTG	704	6	+	Arabidopsis thaliana
NW_011499899.1	PeuAQP17	MYC	CAATTG	1185	6	-	Arabidopsis thaliana
NW_011499899.1	PeuAQP17	MYC	CATGTG	1267	6	-	Arabidopsis thaliana
NW_011499899.1	PeuAQP17	MYC	CATTTG	1475	6	+	Arabidopsis thaliana
NW_011499899.1	PeuAQP17	circadian	CAAAGATATC	731	9	-	Lycopersicon esculentum	cis-acting regulatory element involved in circadian control
NW_011499899.1	PeuAQP17	ARE	AAACCA	393	6	-	Zea mays	cis-acting regulatory element essential for the anaerobic induction
NW_011499899.1	PeuAQP17	ARE	AAACCA	1402	6	-	Zea mays	cis-acting regulatory element essential for the anaerobic induction
NW_011499899.1	PeuAQP17	GATA-motif	GATAGGA	197	7	-	Arabidopsis thaliana	part of a light responsive element
NW_011499899.1	PeuAQP17	Box 4	ATTAAT	1127	6	-	Petroselinum crispum	part of a conserved DNA module involved in light responsiveness
NW_011499899.1	PeuAQP17	TCT-motif	TCTTAC	102	6	-	Arabidopsis thaliana	part of a light responsive element
NW_011499899.1	PeuAQP17	MBS	CAACTG	255	6	+	Arabidopsis thaliana	MYB binding site involved in drought-inducibility
NW_011499899.1	PeuAQP17	MBS	CAACTG	539	6	+	Arabidopsis thaliana	MYB binding site involved in drought-inducibility
NW_011499899.1	PeuAQP17	STRE	AGGGG	883	5	-	Arabidopsis thaliana
NW_011499899.1	PeuAQP17	STRE	AGGGG	1322	5	+	Arabidopsis thaliana
NW_011499899.1	PeuAQP17	P-box	CCTTTTG	885	7	+	Oryza sativa	gibberellin-responsive element
NW_011499899.1	PeuAQP17	W box	TTGACC	654	6	+	Arabidopsis thaliana
NW_011499899.1	PeuAQP17	W box	TTGACC	766	6	-	Arabidopsis thaliana
NW_011499899.1	PeuAQP17	GARE-motif	TCTGTTG	1216	7	+	Brassica oleracea	gibberellin-responsive element
NW_011499899.1	PeuAQP17	AT-rich element	ATAGAAATCAA	729	10	-	Glycine max	binding site of AT-rich DNA binding protein (ATBP-1)
NW_011499907.1	PeuAQP21	ERE	ATTTTAAA	1240	8	+	Nicotiana glutinos
NW_011499907.1	PeuAQP21	GT1-motif	GGTTAAT	1102	7	+	Avena sativa	light responsive element
NW_011499907.1	PeuAQP21	TCA-element	CCATCTTTTT	244	9	+	Nicotiana tabacum	cis-acting element involved in salicylic acid responsiveness
NW_011499907.1	PeuAQP21	MYC	CATGTG	687	6	+	Arabidopsis thaliana
NW_011499907.1	PeuAQP21	MYC	CATGTG	809	6	-	Arabidopsis thaliana
NW_011499907.1	PeuAQP21	Box 4	ATTAAT	1369	6	-	Petroselinum crispum	part of a conserved DNA module involved in light responsiveness
NW_011499907.1	PeuAQP21	ARE	AAACCA	386	6	-	Zea mays	cis-acting regulatory element essential for the anaerobic induction
NW_011499907.1	PeuAQP21	ARE	AAACCA	420	6	-	Zea mays	cis-acting regulatory element essential for the anaerobic induction
NW_011499907.1	PeuAQP21	CGTCA-motif	CGTCA	715	5	-	Hordeum vulgare	cis-acting regulatory element involved in the MeJA-responsiveness
NW_011499907.1	PeuAQP21	GATA-motif	AAGGATAAGG	375	9	-	Solanum tuberosum	part of a light responsive element
NW_011499907.1	PeuAQP21	MYB	CAACAG	671	6	-	Arabidopsis thaliana
NW_011499907.1	PeuAQP21	GC-motif	CCCCCG	500	6	+	Zea mays	enhancer-like element involved in anoxic specific inducibility
NW_011499907.1	PeuAQP21	AT1-motif	AATTATTTTTTATT	1161	13	+	Solanum tuberosum	part of a light responsive module
NW_011499907.1	PeuAQP21	AT1-motif	AATTATTTTTTATT	1249	13	+	Solanum tuberosum	part of a light responsive module
NW_011499907.1	PeuAQP21	LTR	CCGAAA	943	6	-	Hordeum vulgare	cis-acting element involved in low-temperature responsiveness
NW_011499907.1	PeuAQP21	LTR	CCGAAA	979	6	-	Hordeum vulgare	cis-acting element involved in low-temperature responsiveness
NW_011499907.1	PeuAQP21	LTR	CCGAAA	1011	6	-	Hordeum vulgare	cis-acting element involved in low-temperature responsiveness
NW_011499907.1	PeuAQP21	A-box	CCGTCC	843	6	+	Petroselinum crispum	cis-acting regulatory element
NW_011499907.1	PeuAQP21	TGACG-motif	TGACG	715	5	+	Hordeum vulgare	cis-acting regulatory element involved in the MeJA-responsiveness
NW_011499907.1	PeuAQP21	GARE-motif	TCTGTTG	670	7	+	Brassica oleracea	gibberellin-responsive element
NW_011499907.1	PeuAQP21	WUN-motif	AAATTACT	1120	8	+	Nicotiana glutinosa
NW_011499907.1	PeuAQP21	AT-rich element	ATAGAAATCAA	2	10	+	Glycine max	binding site of AT-rich DNA binding protein (ATBP-1)
NW_011499907.1	PeuAQP21	AT-rich element	ATAGAAATCAA	78	10	-	Glycine max	binding site of AT-rich DNA binding protein (ATBP-1)
NW_011499907.1	PeuAQP21	MRE	AACCTAA	567	7	+	Petroselinum crispum	MYB binding site involved in light responsiveness
NW_011499907.1	PeuAQP21	chs-CMA1a	TTACTTAA	931	8	+	Daucus carota	part of a light responsive element
NW_011499907.1	PeuAQP21	AuxRR-core	GGTCCAT	1081	7	-	Nicotiana tabacum	cis-acting regulatory element involved in auxin responsiveness
NW_011499907.1	PeuAQP21	TGA-element	AACGAC	260	6	-	Brassica oleracea	auxin-responsive element
NW_011499908.1	PeuAQP9	TGA-element	AACGAC	1281	6	-	Brassica oleracea	auxin-responsive element
NW_011499908.1	PeuAQP9	STRE	AGGGG	186	5	+	Arabidopsis thaliana
NW_011499908.1	PeuAQP9	O2-site	GATGATGTGG	1218	9	-	Zea mays	cis-acting regulatory element involved in zein metabolism regulation
NW_011499908.1	PeuAQP9	TGACG-motif	TGACG	74	5	+	Hordeum vulgare	cis-acting regulatory element involved in the MeJA-responsiveness
NW_011499908.1	PeuAQP9	Sp1	GGGCGG	1203	6	+	Oryza sativa	light responsive element
NW_011499908.1	PeuAQP9	CAT-box	GCCACT	1180	6	+	Arabidopsis thaliana	cis-acting regulatory element related to meristem expression
NW_011499908.1	PeuAQP9	AT1-motif	AATTATTTTTTATT	377	13	-	Solanum tuberosum	part of a light responsive module
NW_011499908.1	PeuAQP9	MYB	TAACCA	1037	6	+	Arabidopsis thaliana
NW_011499908.1	PeuAQP9	ARE	AAACCA	143	6	+	Zea mays	cis-acting regulatory element essential for the anaerobic induction
NW_011499908.1	PeuAQP9	CGTCA-motif	CGTCA	74	5	-	Hordeum vulgare	cis-acting regulatory element involved in the MeJA-responsiveness
NW_011499908.1	PeuAQP9	Box 4	ATTAAT	388	6	+	Petroselinum crispum	part of a conserved DNA module involved in light responsiveness
NW_011499908.1	PeuAQP9	Box 4	ATTAAT	496	6	+	Petroselinum crispum	part of a conserved DNA module involved in light responsiveness
NW_011499908.1	PeuAQP9	Box 4	ATTAAT	696	6	+	Petroselinum crispum	part of a conserved DNA module involved in light responsiveness
NW_011499908.1	PeuAQP9	Box 4	ATTAAT	712	6	+	Petroselinum crispum	part of a conserved DNA module involved in light responsiveness
NW_011499908.1	PeuAQP9	Box 4	ATTAAT	987	6	-	Petroselinum crispum	part of a conserved DNA module involved in light responsiveness
NW_011499908.1	PeuAQP9	Box 4	ATTAAT	1065	6	-	Petroselinum crispum	part of a conserved DNA module involved in light responsiveness
NW_011499908.1	PeuAQP9	MYC	CAATTG	1168	6	-	Arabidopsis thaliana
NW_011499908.1	PeuAQP9	MYC	CATGTG	1236	6	+	Arabidopsis thaliana
NW_011499908.1	PeuAQP9	ERE	ATTTTAAA	335	8	+	Nicotiana glutinos
NW_011499908.1	PeuAQP9	ERE	ATTTTAAA	824	8	-	Nicotiana glutinos
NW_011499908.1	PeuAQP9	ERE	ATTTTAAA	870	8	-	Nicotiana glutinos
NW_011499908.1	PeuAQP9	ERE	ATTTCATA	1259	8	-	Nicotiana glutinos
NW_011499908.1	PeuAQP9	as-1	TGACG	74	5	+	Arabidopsis thaliana
NW_011499908.1	PeuAQP9	G-box	TAACACGTAG	204	9	+	Brassica oleracea	cis-acting regulatory element involved in light responsiveness
NW_011499942.1	PeuAQP13	STRE	AGGGG	33	5	-	Arabidopsis thaliana
NW_011499942.1	PeuAQP13	STRE	AGGGG	1006	5	+	Arabidopsis thaliana
NW_011499942.1	PeuAQP13	P-box	CCTTTTG	399	7	+	Oryza sativa	gibberellin-responsive element
NW_011499942.1	PeuAQP13	MBS	CAACTG	1424	6	+	Arabidopsis thaliana	MYB binding site involved in drought-inducibility
NW_011499942.1	PeuAQP13	MRE	AACCTAA	73	7	-	Petroselinum crispum	MYB binding site involved in light responsiveness
NW_011499942.1	PeuAQP13	TCT-motif	TCTTAC	1145	6	+	Arabidopsis thaliana	part of a light responsive element
NW_011499942.1	PeuAQP13	TGACG-motif	TGACG	891	5	-	Hordeum vulgare	cis-acting regulatory element involved in the MeJA-responsiveness
NW_011499942.1	PeuAQP13	ABRE	ACGTG	889	5	-	Arabidopsis thaliana	cis-acting element involved in the abscisic acid responsiveness
NW_011499942.1	PeuAQP13	A-box	CCGTCC	1439	6	+	Petroselinum crispum	cis-acting regulatory element
NW_011499942.1	PeuAQP13	CAT-box	GCCACT	1480	6	-	Arabidopsis thaliana	cis-acting regulatory element related to meristem expression
NW_011499942.1	PeuAQP13	AE-box	AGAAACAA	1338	8	-	Arabidopsis thaliana	part of a module for light response
NW_011499942.1	PeuAQP13	MYB	TAACCA	266	6	-	Arabidopsis thaliana
NW_011499942.1	PeuAQP13	MYB	TAACCA	1454	6	-	Arabidopsis thaliana
NW_011499942.1	PeuAQP13	CGTCA-motif	CGTCA	891	5	+	Hordeum vulgare	cis-acting regulatory element involved in the MeJA-responsiveness
NW_011499942.1	PeuAQP13	ARE	AAACCA	9	6	+	Zea mays	cis-acting regulatory element essential for the anaerobic induction
NW_011499942.1	PeuAQP13	ARE	AAACCA	644	6	+	Zea mays	cis-acting regulatory element essential for the anaerobic induction
NW_011499942.1	PeuAQP13	ARE	AAACCA	958	6	+	Zea mays	cis-acting regulatory element essential for the anaerobic induction
NW_011499942.1	PeuAQP13	Box 4	ATTAAT	604	6	+	Petroselinum crispum	part of a conserved DNA module involved in light responsiveness
NW_011499942.1	PeuAQP13	MYC	CATTTG	1032	6	+	Arabidopsis thaliana
NW_011499942.1	PeuAQP13	MYC	CATGTG	1295	6	+	Arabidopsis thaliana
NW_011499942.1	PeuAQP13	GT1-motif	GGTTAA	927	6	-	Arabidopsis thaliana	light responsive element
NW_011499942.1	PeuAQP13	GT1-motif	GGTTAAT	1016	7	-	Avena sativa	light responsive element
NW_011499942.1	PeuAQP13	GT1-motif	GGTTAA	1017	6	-	Arabidopsis thaliana	light responsive element
NW_011499942.1	PeuAQP13	GT1-motif	GGTTAA	1455	6	+	Arabidopsis thaliana	light responsive element
NW_011499942.1	PeuAQP13	G-box	CACGTC	889	6	+	Zea mays	cis-acting regulatory element involved in light responsiveness
NW_011499944.1	PeuAQP18	ATCT-motif	AATCTAATCC	617	9	-	Pisum sativum	part of a conserved DNA module involved in light responsiveness
NW_011499944.1	PeuAQP18	MRE	AACCTAA	709	7	+	Petroselinum crispum	MYB binding site involved in light responsiveness
NW_011499944.1	PeuAQP18	MYB-like sequence	TAACCA	1208	6	-	Arabidopsis thaliana
NW_011499944.1	PeuAQP18	MBS	CAACTG	544	6	+	Arabidopsis thaliana	MYB binding site involved in drought-inducibility
NW_011499944.1	PeuAQP18	P-box	CCTTTTG	640	7	+	Oryza sativa	gibberellin-responsive element
NW_011499944.1	PeuAQP18	CCAAT-box	CAACGG	1490	6	+	Hordeum vulgare	MYBHv1 binding site
NW_011499944.1	PeuAQP18	STRE	AGGGG	962	5	+	Arabidopsis thaliana
NW_011499944.1	PeuAQP18	TC-rich repeats	GTTTTCTTAC	1060	9	+	Nicotiana tabacum	cis-acting element involved in defense and stress responsiveness
NW_011499944.1	PeuAQP18	ERE	ATTTTAAA	170	8	+	Nicotiana glutinos
NW_011499944.1	PeuAQP18	ERE	ATTTTAAA	172	8	-	Nicotiana glutinos
NW_011499944.1	PeuAQP18	ERE	ATTTTAAA	190	8	+	Nicotiana glutinos
NW_011499944.1	PeuAQP18	ERE	ATTTCATA	722	8	+	Nicotiana glutinos
NW_011499944.1	PeuAQP18	ERE	ATTTTAAA	1330	8	-	Nicotiana glutinos
NW_011499944.1	PeuAQP18	MYC	CATGTG	813	6	-	Arabidopsis thaliana
NW_011499944.1	PeuAQP18	MYC	CATTTG	1383	6	+	Arabidopsis thaliana
NW_011499944.1	PeuAQP18	MYC	CATTTG	1390	6	+	Arabidopsis thaliana
NW_011499944.1	PeuAQP18	MYC	CATGTG	1422	6	-	Arabidopsis thaliana
NW_011499944.1	PeuAQP18	Box 4	ATTAAT	321	6	+	Petroselinum crispum	part of a conserved DNA module involved in light responsiveness
NW_011499944.1	PeuAQP18	Box 4	ATTAAT	1325	6	-	Petroselinum crispum	part of a conserved DNA module involved in light responsiveness
NW_011499944.1	PeuAQP18	Box 4	ATTAAT	1336	6	-	Petroselinum crispum	part of a conserved DNA module involved in light responsiveness
NW_011499944.1	PeuAQP18	ARE	AAACCA	450	6	-	Zea mays	cis-acting regulatory element essential for the anaerobic induction
NW_011499944.1	PeuAQP18	ARE	AAACCA	995	6	-	Zea mays	cis-acting regulatory element essential for the anaerobic induction
NW_011499944.1	PeuAQP18	ARE	AAACCA	1024	6	-	Zea mays	cis-acting regulatory element essential for the anaerobic induction
NW_011499944.1	PeuAQP18	ARE	AAACCA	1188	6	-	Zea mays	cis-acting regulatory element essential for the anaerobic induction
NW_011499944.1	PeuAQP18	GATA-motif	GATAGGA	501	7	-	Arabidopsis thaliana	part of a light responsive element
NW_011499944.1	PeuAQP18	MYB	CAACCA	872	6	+	Arabidopsis thaliana
NW_011499944.1	PeuAQP18	MYB	TAACCA	1208	6	-	Arabidopsis thaliana
NW_011499944.1	PeuAQP18	GC-motif	CCCCCG	1478	6	+	Zea mays	enhancer-like element involved in anoxic specific inducibility
NW_011499944.1	PeuAQP18	LTR	CCGAAA	1481	6	+	Hordeum vulgare	cis-acting element involved in low-temperature responsiveness
NW_011499961.1	PeuAQP14	AE-box	AGAAACAA	131	8	+	Arabidopsis thaliana	part of a module for light response
NW_011499961.1	PeuAQP14	MYB	CAACAG	127	6	+	Arabidopsis thaliana
NW_011499961.1	PeuAQP14	MYB	CAACAG	1311	6	+	Arabidopsis thaliana
NW_011499961.1	PeuAQP14	MYB	CAACAG	1440	6	-	Arabidopsis thaliana
NW_011499961.1	PeuAQP14	ABRE	ACGTG	310	5	+	Arabidopsis thaliana	cis-acting element involved in the abscisic acid responsiveness
NW_011499961.1	PeuAQP14	ABRE	ACGTG	832	5	-	Arabidopsis thaliana	cis-acting element involved in the abscisic acid responsiveness
NW_011499961.1	PeuAQP14	ABRE	CACGTG	942	6	-	Arabidopsis thaliana	cis-acting element involved in the abscisic acid responsiveness
NW_011499961.1	PeuAQP14	ABRE	ACGTG	943	5	+	Arabidopsis thaliana	cis-acting element involved in the abscisic acid responsiveness
NW_011499961.1	PeuAQP14	CAT-box	GCCACT	760	6	+	Arabidopsis thaliana	cis-acting regulatory element related to meristem expression
NW_011499961.1	PeuAQP14	G-box	CACGAC	486	6	-	Zea mays	cis-acting regulatory element involved in light responsiveness
NW_011499961.1	PeuAQP14	G-box	TACGTG	832	6	-	Arabidopsis thaliana	cis-acting regulatory element involved in light responsiveness
NW_011499961.1	PeuAQP14	G-box	CACGTG	942	6	-	Arabidopsis thaliana	cis-acting regulatory element involved in light responsiveness
NW_011499961.1	PeuAQP14	ARE	AAACCA	1061	6	-	Zea mays	cis-acting regulatory element essential for the anaerobic induction
NW_011499961.1	PeuAQP14	CGTCA-motif	CGTCA	305	5	+	Hordeum vulgare	cis-acting regulatory element involved in the MeJA-responsiveness
NW_011499961.1	PeuAQP14	CGTCA-motif	CGTCA	979	5	-	Hordeum vulgare	cis-acting regulatory element involved in the MeJA-responsiveness
NW_011499961.1	PeuAQP14	CGTCA-motif	CGTCA	1204	5	+	Hordeum vulgare	cis-acting regulatory element involved in the MeJA-responsiveness
NW_011499961.1	PeuAQP14	MYC	CAATTG	393	6	+	Arabidopsis thaliana
NW_011499961.1	PeuAQP14	MYC	CATTTG	1083	6	+	Arabidopsis thaliana
NW_011499961.1	PeuAQP14	MYC	CATTTG	1225	6	+	Arabidopsis thaliana
NW_011499961.1	PeuAQP14	GT1-motif	GGTTAA	661	6	-	Arabidopsis thaliana	light responsive element
NW_011499961.1	PeuAQP14	AuxRR-core	GGTCCAT	72	7	+	Nicotiana tabacum	cis-acting regulatory element involved in auxin responsiveness
NW_011499961.1	PeuAQP14	CCAAT-box	CAACGG	444	6	-	Hordeum vulgare	MYBHv1 binding site
NW_011499961.1	PeuAQP14	O2-site	GATGATGTGG	1176	9	+	Zea mays	cis-acting regulatory element involved in zein metabolism regulation
NW_011499961.1	PeuAQP14	G-Box	CACGTT	309	6	-	Pisum sativum	cis-acting regulatory element involved in light responsiveness
NW_011499961.1	PeuAQP14	G-Box	CACGTG	942	6	-	Pisum sativum	cis-acting regulatory element involved in light responsiveness
NW_011499961.1	PeuAQP14	TGACG-motif	TGACG	305	5	-	Hordeum vulgare	cis-acting regulatory element involved in the MeJA-responsiveness
NW_011499961.1	PeuAQP14	TGACG-motif	TGACG	979	5	+	Hordeum vulgare	cis-acting regulatory element involved in the MeJA-responsiveness
NW_011499961.1	PeuAQP14	TGACG-motif	TGACG	1204	5	-	Hordeum vulgare	cis-acting regulatory element involved in the MeJA-responsiveness
NW_011499961.1	PeuAQP14	GARE-motif	TCTGTTG	127	7	-	Brassica oleracea	gibberellin-responsive element
NW_011499961.1	PeuAQP14	GARE-motif	TCTGTTG	1439	7	+	Brassica oleracea	gibberellin-responsive element
NW_011499977.1	PeuAQP12	CAT-box	GCCACT	624	6	-	Arabidopsis thaliana	cis-acting regulatory element related to meristem expression
NW_011499977.1	PeuAQP12	CAT-box	GCCACT	762	6	-	Arabidopsis thaliana	cis-acting regulatory element related to meristem expression
NW_011499977.1	PeuAQP12	A-box	CCGTCC	902	6	-	Petroselinum crispum	cis-acting regulatory element
NW_011499977.1	PeuAQP12	ABRE	ACGTG	31	5	+	Arabidopsis thaliana	cis-acting element involved in the abscisic acid responsiveness
NW_011499977.1	PeuAQP12	MYB	TAACCA	737	6	+	Arabidopsis thaliana
NW_011499977.1	PeuAQP12	CCGTCC motif	CCGTCC	902	6	-	Nicotiana tabacum
NW_011499977.1	PeuAQP12	GT1-motif	GGTTAAT	267	7	+	Avena sativa	light responsive element
NW_011499977.1	PeuAQP12	GT1-motif	GGTTAAT	824	7	-	Avena sativa	light responsive element
NW_011499977.1	PeuAQP12	GT1-motif	GGTTAA	825	6	-	Arabidopsis thaliana	light responsive element
NW_011499977.1	PeuAQP12	circadian	CAAAGATATC	877	9	+	Lycopersicon esculentum	cis-acting regulatory element involved in circadian control
NW_011499977.1	PeuAQP12	ERE	ATTTTAAA	683	8	-	Nicotiana glutinos
NW_011499977.1	PeuAQP12	ERE	ATTTTAAA	702	8	+	Nicotiana glutinos
NW_011499977.1	PeuAQP12	MYC	CATTTG	1048	6	+	Arabidopsis thaliana
NW_011499977.1	PeuAQP12	Box 4	ATTAAT	585	6	+	Petroselinum crispum	part of a conserved DNA module involved in light responsiveness
NW_011499977.1	PeuAQP12	Box 4	ATTAAT	820	6	-	Petroselinum crispum	part of a conserved DNA module involved in light responsiveness
NW_011499977.1	PeuAQP12	Box 4	ATTAAT	951	6	-	Petroselinum crispum	part of a conserved DNA module involved in light responsiveness
NW_011499977.1	PeuAQP12	Box 4	ATTAAT	1398	6	-	Petroselinum crispum	part of a conserved DNA module involved in light responsiveness
NW_011499977.1	PeuAQP12	CCGTCC-box	CCGTCC	902	6	-	Petroselinum hortense
NW_011499977.1	PeuAQP12	CGTCA-motif	CGTCA	55	5	+	Hordeum vulgare	cis-acting regulatory element involved in the MeJA-responsiveness
NW_011499977.1	PeuAQP12	CGTCA-motif	CGTCA	1417	5	+	Hordeum vulgare	cis-acting regulatory element involved in the MeJA-responsiveness
NW_011499977.1	PeuAQP12	G-box	CACGTC	30	6	-	Zea mays	cis-acting regulatory element involved in light responsiveness
NW_011499977.1	PeuAQP12	chs-CMA1a	TTACTTAA	296	8	-	Daucus carota	part of a light responsive element
NW_011499977.1	PeuAQP12	MBS	CAACTG	1378	6	-	Arabidopsis thaliana	MYB binding site involved in drought-inducibility
NW_011499977.1	PeuAQP12	ACE	CTAACGTATT	108	9	-	Petroselinum crispum	cis-acting element involved in light responsiveness
NW_011499977.1	PeuAQP12	STRE	AGGGG	264	5	+	Arabidopsis thaliana
NW_011499977.1	PeuAQP12	TGA-box	TGACGTAA	1414	8	-	Glycine max	part of an auxin-responsive element
NW_011499977.1	PeuAQP12	I-box	AGATAAGG	510	8	-	Triticum aestivum	part of a light responsive element
NW_011499977.1	PeuAQP12	AT-rich element	ATAGAAATCAA	878	10	+	Glycine max	binding site of AT-rich DNA binding protein (ATBP-1)
NW_011499977.1	PeuAQP12	RY-element	CATGCATG	1442	8	-	Helianthus annuus	cis-acting regulatory element involved in seed-specific regulation
NW_011499977.1	PeuAQP12	TGACG-motif	TGACG	55	5	-	Hordeum vulgare	cis-acting regulatory element involved in the MeJA-responsiveness
NW_011499977.1	PeuAQP12	TGACG-motif	TGACG	1417	5	-	Hordeum vulgare	cis-acting regulatory element involved in the MeJA-responsiveness
NW_011499977.1	PeuAQP12	W box	TTGACC	117	6	-	Arabidopsis thaliana
NW_011499999.1	PeuAQP6	LTR	CCGAAA	173	6	+	Hordeum vulgare	cis-acting element involved in low-temperature responsiveness
NW_011499999.1	PeuAQP6	LTR	CCGAAA	1040	6	+	Hordeum vulgare	cis-acting element involved in low-temperature responsiveness
NW_011499999.1	PeuAQP6	MYB	CAACAG	185	6	-	Arabidopsis thaliana
NW_011499999.1	PeuAQP6	MYB	CAACAG	365	6	+	Arabidopsis thaliana
NW_011499999.1	PeuAQP6	MYB	TAACCA	706	6	+	Arabidopsis thaliana
NW_011499999.1	PeuAQP6	MYB	CAACCA	742	6	-	Arabidopsis thaliana
NW_011499999.1	PeuAQP6	MYB	CAACCA	847	6	-	Arabidopsis thaliana
NW_011499999.1	PeuAQP6	MYB	TAACCA	1050	6	-	Arabidopsis thaliana
NW_011499999.1	PeuAQP6	MYB	TAACCA	1180	6	+	Arabidopsis thaliana
NW_011499999.1	PeuAQP6	MYB	TAACCA	1279	6	+	Arabidopsis thaliana
NW_011499999.1	PeuAQP6	ARE	AAACCA	1295	6	-	Zea mays	cis-acting regulatory element essential for the anaerobic induction
NW_011499999.1	PeuAQP6	CGTCA-motif	CGTCA	1200	5	-	Hordeum vulgare	cis-acting regulatory element involved in the MeJA-responsiveness
NW_011499999.1	PeuAQP6	Box 4	ATTAAT	892	6	-	Petroselinum crispum	part of a conserved DNA module involved in light responsiveness
NW_011499999.1	PeuAQP6	Box 4	ATTAAT	940	6	-	Petroselinum crispum	part of a conserved DNA module involved in light responsiveness
NW_011499999.1	PeuAQP6	MYC	CATGTG	62	6	-	Arabidopsis thaliana
NW_011499999.1	PeuAQP6	MYC	CAATTG	905	6	-	Arabidopsis thaliana
NW_011499999.1	PeuAQP6	MYC	CATTTG	1122	6	-	Arabidopsis thaliana
NW_011499999.1	PeuAQP6	TC-rich repeats	ATTCTCTAAC	345	9	-	Nicotiana tabacum	cis-acting element involved in defense and stress responsiveness
NW_011499999.1	PeuAQP6	STRE	AGGGG	404	5	+	Arabidopsis thaliana
NW_011499999.1	PeuAQP6	O2-site	GATGA(C/T)(A/G)TG(A/G)	74	8	-	Zea mays	cis-acting regulatory element involved in zein metabolism regulation
NW_011499999.1	PeuAQP6	W box	TTGACC	362	6	-	Arabidopsis thaliana
NW_011499999.1	PeuAQP6	TGACG-motif	TGACG	1200	5	+	Hordeum vulgare	cis-acting regulatory element involved in the MeJA-responsiveness
NW_011499999.1	PeuAQP6	GARE-motif	TCTGTTG	365	7	-	Brassica oleracea	gibberellin-responsive element
NW_011500006.1	PeuAQP15	ABRE	ACGTG	1417	5	-	Arabidopsis thaliana	cis-acting element involved in the abscisic acid responsiveness
NW_011500006.1	PeuAQP15	CAT-box	GCCACT	91	6	+	Arabidopsis thaliana	cis-acting regulatory element related to meristem expression
NW_011500006.1	PeuAQP15	MYB	TAACCA	869	6	+	Arabidopsis thaliana
NW_011500006.1	PeuAQP15	MYB	CAACCA	959	6	+	Arabidopsis thaliana
NW_011500006.1	PeuAQP15	MYB	TAACCA	1129	6	+	Arabidopsis thaliana
NW_011500006.1	PeuAQP15	LTR	CCGAAA	470	6	-	Hordeum vulgare	cis-acting element involved in low-temperature responsiveness
NW_011500006.1	PeuAQP15	AE-box	AGAAACTT	201	8	+	Arabidopsis thaliana	part of a module for light response
NW_011500006.1	PeuAQP15	AE-box	AGAAACAA	1285	8	+	Arabidopsis thaliana	part of a module for light response
NW_011500006.1	PeuAQP15	MYC	CATGTG	1360	6	-	Arabidopsis thaliana
NW_011500006.1	PeuAQP15	GT1-motif	GGTTAAT	1127	7	-	Avena sativa	light responsive element
NW_011500006.1	PeuAQP15	GT1-motif	GGTTAA	1128	6	-	Arabidopsis thaliana	light responsive element
NW_011500006.1	PeuAQP15	ARE	AAACCA	1106	6	+	Zea mays	cis-acting regulatory element essential for the anaerobic induction
NW_011500006.1	PeuAQP15	ARE	AAACCA	1113	6	+	Zea mays	cis-acting regulatory element essential for the anaerobic induction
NW_011500006.1	PeuAQP15	ARE	AAACCA	1169	6	+	Zea mays	cis-acting regulatory element essential for the anaerobic induction
NW_011500006.1	PeuAQP15	ARE	AAACCA	1235	6	+	Zea mays	cis-acting regulatory element essential for the anaerobic induction
NW_011500006.1	PeuAQP15	CGTCA-motif	CGTCA	1419	5	+	Hordeum vulgare	cis-acting regulatory element involved in the MeJA-responsiveness
NW_011500006.1	PeuAQP15	Box 4	ATTAAT	383	6	+	Petroselinum crispum	part of a conserved DNA module involved in light responsiveness
NW_011500006.1	PeuAQP15	G-box	TAACACGTAG	853	9	-	Brassica oleracea	cis-acting regulatory element involved in light responsiveness
NW_011500006.1	PeuAQP15	G-box	CACGAC	1250	6	+	Zea mays	cis-acting regulatory element involved in light responsiveness
NW_011500006.1	PeuAQP15	G-box	CACGTC	1417	6	+	Zea mays	cis-acting regulatory element involved in light responsiveness
NW_011500006.1	PeuAQP15	MBS	CAACTG	232	6	+	Arabidopsis thaliana	MYB binding site involved in drought-inducibility
NW_011500006.1	PeuAQP15	chs-CMA2a	TCACTTGA	547	8	+	Petroselinum crispum	part of a light responsive element
NW_011500006.1	PeuAQP15	STRE	AGGGG	1174	5	+	Arabidopsis thaliana
NW_011500006.1	PeuAQP15	TATA	TATAAAAT	1217	8	-	Arabidopsis thaliana
NW_011500006.1	PeuAQP15	dOCT	CACGGATC	737	8	-	Zea mays
NW_011500006.1	PeuAQP15	Unnamed__2	CCCCGG	1201	6	+	Zea mays
NW_011500006.1	PeuAQP15	TCT-motif	TCTTAC	799	6	+	Arabidopsis thaliana	part of a light responsive element
NW_011500006.1	PeuAQP15	TCT-motif	TCTTAC	973	6	+	Arabidopsis thaliana	part of a light responsive element
NW_011500006.1	PeuAQP15	TCT-motif	TCTTAC	1393	6	-	Arabidopsis thaliana	part of a light responsive element
NW_011500006.1	PeuAQP15	TGACG-motif	TGACG	1419	5	-	Hordeum vulgare	cis-acting regulatory element involved in the MeJA-responsiveness
NW_011500018.1	PeuAQP11	STRE	AGGGG	167	5	+	Arabidopsis thaliana
NW_011500018.1	PeuAQP11	TGA-element	AACGAC	736	6	-	Brassica oleracea	auxin-responsive element
NW_011500018.1	PeuAQP11	TCA	TCATCTTCAT	1244	9	+	Pisum sativum
NW_011500018.1	PeuAQP11	G-Box	CACGTT	640	6	-	Pisum sativum	cis-acting regulatory element involved in light responsiveness
NW_011500018.1	PeuAQP11	Sp1	GGGCGG	323	6	+	Oryza sativa	light responsive element
NW_011500018.1	PeuAQP11	Sp1	GGGCGG	747	6	+	Oryza sativa	light responsive element
NW_011500018.1	PeuAQP11	ABRE	ACGTG	641	5	+	Arabidopsis thaliana	cis-acting element involved in the abscisic acid responsiveness
NW_011500018.1	PeuAQP11	ABRE	ACGTG	1206	5	-	Arabidopsis thaliana	cis-acting element involved in the abscisic acid responsiveness
NW_011500018.1	PeuAQP11	Box II -like sequence	TCCGTGTACCA	1342	10	+	Oryza sativa	cis-acting regulatory element
NW_011500018.1	PeuAQP11	CAT-box	GCCACT	279	6	+	Arabidopsis thaliana	cis-acting regulatory element related to meristem expression
NW_011500018.1	PeuAQP11	CAT-box	GCCACT	346	6	+	Arabidopsis thaliana	cis-acting regulatory element related to meristem expression
NW_011500018.1	PeuAQP11	MYB	TAACCA	509	6	+	Arabidopsis thaliana
NW_011500018.1	PeuAQP11	MYB	CAACCA	612	6	-	Arabidopsis thaliana
NW_011500018.1	PeuAQP11	MYB	CAACCA	644	6	-	Arabidopsis thaliana
NW_011500018.1	PeuAQP11	MYB	CAACAG	719	6	-	Arabidopsis thaliana
NW_011500018.1	PeuAQP11	MYB	CAACCA	1117	6	+	Arabidopsis thaliana
NW_011500018.1	PeuAQP11	MYB	CAACCA	1181	6	+	Arabidopsis thaliana
NW_011500018.1	PeuAQP11	AE-box	AGAAACAA	1401	8	+	Arabidopsis thaliana	part of a module for light response
NW_011500018.1	PeuAQP11	MYC	CATTTG	1386	6	-	Arabidopsis thaliana
NW_011500018.1	PeuAQP11	GT1-motif	GGTTAAT	1143	7	-	Avena sativa	light responsive element
NW_011500018.1	PeuAQP11	GT1-motif	GGTTAA	1144	6	-	Arabidopsis thaliana	light responsive element
NW_011500018.1	PeuAQP11	Box 4	ATTAAT	575	6	+	Petroselinum crispum	part of a conserved DNA module involved in light responsiveness
NW_011500018.1	PeuAQP11	Box 4	ATTAAT	605	6	+	Petroselinum crispum	part of a conserved DNA module involved in light responsiveness
NW_011500018.1	PeuAQP11	G-box	CCACGTAA	1205	8	+	Brassica napus	cis-acting regulatory element involved in light responsiveness
NW_011500018.1	PeuAQP11	G-box	TACGTG	1206	6	-	Arabidopsis thaliana	cis-acting regulatory element involved in light responsiveness
NW_011500057.1	PeuAQP2	G-box	CACGTC	1140	6	+	Zea mays	cis-acting regulatory element involved in light responsiveness
NW_011500057.1	PeuAQP2	F-box	CTATTCTCATT	210	10	+	Lycopersicon esculentum
NW_011500057.1	PeuAQP2	CGTCA-motif	CGTCA	26	5	+	Hordeum vulgare	cis-acting regulatory element involved in the MeJA-responsiveness
NW_011500057.1	PeuAQP2	CGTCA-motif	CGTCA	615	5	+	Hordeum vulgare	cis-acting regulatory element involved in the MeJA-responsiveness
NW_011500057.1	PeuAQP2	ARE	AAACCA	792	6	-	Zea mays	cis-acting regulatory element essential for the anaerobic induction
NW_011500057.1	PeuAQP2	ARE	AAACCA	865	6	-	Zea mays	cis-acting regulatory element essential for the anaerobic induction
NW_011500057.1	PeuAQP2	Box 4	ATTAAT	1451	6	-	Petroselinum crispum	part of a conserved DNA module involved in light responsiveness
NW_011500057.1	PeuAQP2	MYC	CATTTG	122	6	-	Arabidopsis thaliana
NW_011500057.1	PeuAQP2	MYC	CAATTG	652	6	+	Arabidopsis thaliana
NW_011500057.1	PeuAQP2	MYC	CATTTG	1457	6	+	Arabidopsis thaliana
NW_011500057.1	PeuAQP2	TCA-element	CCATCTTTTT	322	9	-	Nicotiana tabacum	cis-acting element involved in salicylic acid responsiveness
NW_011500057.1	PeuAQP2	GT1-motif	GGTTAAT	1043	7	-	Avena sativa	light responsive element
NW_011500057.1	PeuAQP2	GT1-motif	GGTTAA	1044	6	-	Arabidopsis thaliana	light responsive element
NW_011500057.1	PeuAQP2	GT1-motif	GGTTAA	1343	6	+	Arabidopsis thaliana	light responsive element
NW_011500057.1	PeuAQP2	AE-box	AGAAACAA	1213	8	-	Arabidopsis thaliana	part of a module for light response
NW_011500057.1	PeuAQP2	MYB	CAACCA	671	6	+	Arabidopsis thaliana
NW_011500057.1	PeuAQP2	MYB	CAACAG	816	6	-	Arabidopsis thaliana
NW_011500057.1	PeuAQP2	MYB	CAACAG	948	6	-	Arabidopsis thaliana
NW_011500057.1	PeuAQP2	MYB	CAACAG	1412	6	+	Arabidopsis thaliana
NW_011500057.1	PeuAQP2	ABRE	ACGTG	61	5	+	Arabidopsis thaliana	cis-acting element involved in the abscisic acid responsiveness
NW_011500057.1	PeuAQP2	ABRE	AACCCGG	923	7	+	Arabidopsis thaliana	cis-acting element involved in the abscisic acid responsiveness
NW_011500057.1	PeuAQP2	ABRE	ACGTG	1140	5	-	Arabidopsis thaliana	cis-acting element involved in the abscisic acid responsiveness
NW_011500057.1	PeuAQP2	G-Box	CACGTT	60	6	-	Pisum sativum	cis-acting regulatory element involved in light responsiveness
NW_011500057.1	PeuAQP2	GCN4_motif	TGAGTCA	1418	7	+	Oryza sativa	cis-regulatory element involved in endosperm expression
NW_011500057.1	PeuAQP2	TATC-box	TATCCCA	841	7	-	Oryza sativa	cis-acting element involved in gibberellin-responsiveness
NW_011500057.1	PeuAQP2	TGACG-motif	TGACG	26	5	-	Hordeum vulgare	cis-acting regulatory element involved in the MeJA-responsiveness
NW_011500057.1	PeuAQP2	TGACG-motif	TGACG	615	5	-	Hordeum vulgare	cis-acting regulatory element involved in the MeJA-responsiveness
NW_011500057.1	PeuAQP2	W box	TTGACC	819	6	+	Arabidopsis thaliana
NW_011500057.1	PeuAQP2	AT-rich element	ATAGAAATCAA	203	10	-	Glycine max	binding site of AT-rich DNA binding protein (ATBP-1)
NW_011500057.1	PeuAQP2	WUN-motif	AAATTACT	114	8	+	Nicotiana glutinosa
NW_011500057.1	PeuAQP2	ATCT-motif	AATCTAATCC	1394	9	+	Pisum sativum	part of a conserved DNA module involved in light responsiveness
NW_011500057.1	PeuAQP2	TCT-motif	TCTTAC	258	6	-	Arabidopsis thaliana	part of a light responsive element
NW_011500057.1	PeuAQP2	STRE	AGGGG	13	5	-	Arabidopsis thaliana
NW_011500057.1	PeuAQP2	STRE	AGGGG	232	5	+	Arabidopsis thaliana
NW_011500057.1	PeuAQP2	STRE	AGGGG	293	5	-	Arabidopsis thaliana
NW_011500057.1	PeuAQP2	STRE	AGGGG	831	5	+	Arabidopsis thaliana
NW_011500057.1	PeuAQP2	STRE	AGGGG	1069	5	-	Arabidopsis thaliana
NW_011500057.1	PeuAQP2	ACE	GACACGTATG	1138	9	+	Petroselinum crispum	cis-acting element involved in light responsiveness
NW_011500057.1	PeuAQP2	AuxRR-core	GGTCCAT	992	7	+	Nicotiana tabacum	cis-acting regulatory element involved in auxin responsiveness
NW_011500057.1	PeuAQP2	MBS	CAACTG	580	6	+	Arabidopsis thaliana	MYB binding site involved in drought-inducibility
NW_011500057.1	PeuAQP2	MBS	CAACTG	759	6	-	Arabidopsis thaliana	MYB binding site involved in drought-inducibility
NW_011500149.1	PeuAQP22	WUN-motif	CAATTACAT	1082	9	-	Nicotiana glutinosa
NW_011500149.1	PeuAQP22	WUN-motif	AAATTACTA	1144	9	-	Nicotiana glutinosa
NW_011500149.1	PeuAQP22	WUN-motif	AAATTACT	1145	8	-	Nicotiana glutinosa
NW_011500149.1	PeuAQP22	WUN-motif	AAATTACTA	1194	9	-	Nicotiana glutinosa
NW_011500149.1	PeuAQP22	WUN-motif	AAATTACT	1195	8	-	Nicotiana glutinosa
NW_011500149.1	PeuAQP22	O2-site	GATGATGTGG	528	9	+	Zea mays	cis-acting regulatory element involved in zein metabolism regulation
NW_011500149.1	PeuAQP22	TGA-element	AACGAC	1093	6	-	Brassica oleracea	auxin-responsive element
NW_011500149.1	PeuAQP22	STRE	AGGGG	166	5	-	Arabidopsis thaliana
NW_011500149.1	PeuAQP22	STRE	AGGGG	300	5	+	Arabidopsis thaliana
NW_011500149.1	PeuAQP22	STRE	AGGGG	412	5	-	Arabidopsis thaliana
NW_011500149.1	PeuAQP22	STRE	AGGGG	1041	5	-	Arabidopsis thaliana
NW_011500149.1	PeuAQP22	ARE	AAACCA	1119	6	+	Zea mays	cis-acting regulatory element essential for the anaerobic induction
NW_011500149.1	PeuAQP22	ARE	AAACCA	1480	6	+	Zea mays	cis-acting regulatory element essential for the anaerobic induction
NW_011500149.1	PeuAQP22	GATA-motif	GATAGGA	1337	7	-	Arabidopsis thaliana	part of a light responsive element
NW_011500149.1	PeuAQP22	GATA-motif	GATAGGA	1402	7	-	Arabidopsis thaliana	part of a light responsive element
NW_011500149.1	PeuAQP22	LAMP-element	CTTTATCA	208	8	-	Pisum sativum	part of a light responsive element
NW_011500149.1	PeuAQP22	TCA-element	CCATCTTTTT	374	10	-	Nicotiana tabacum	cis-acting element involved in salicylic acid responsiveness
NW_011500149.1	PeuAQP22	MYC	CATGTG	427	6	+	Arabidopsis thaliana
NW_011500149.1	PeuAQP22	MYC	CATGTG	497	6	+	Arabidopsis thaliana
NW_011500149.1	PeuAQP22	G-box	CACGAC	683	6	-	Zea mays	cis-acting regulatory element involved in light responsiveness
NW_011500149.1	PeuAQP22	GTGGC-motif	CATCGTGTGGC	424	10	+	Arabidopsis thaliana	part of a light responsive element
NW_011500149.1	PeuAQP22	MYB	CAACAG	1247	6	-	Arabidopsis thaliana
NW_011500169.1	PeuAQP4	MBS	CAACTG	1144	6	+	Arabidopsis thaliana	MYB binding site involved in drought-inducibility
NW_011500169.1	PeuAQP4	MBS	CAACTG	1307	6	+	Arabidopsis thaliana	MYB binding site involved in drought-inducibility
NW_011500169.1	PeuAQP4	STRE	AGGGG	110	5	-	Arabidopsis thaliana
NW_011500169.1	PeuAQP4	STRE	AGGGG	1451	5	+	Arabidopsis thaliana
NW_011500169.1	PeuAQP4	P-box	CCTTTTG	112	7	+	Oryza sativa	gibberellin-responsive element
NW_011500169.1	PeuAQP4	P-box	CCTTTTG	307	7	+	Oryza sativa	gibberellin-responsive element
NW_011500169.1	PeuAQP4	TCT-motif	TCTTAC	969	6	-	Arabidopsis thaliana	part of a light responsive element
NW_011500169.1	PeuAQP4	WUN-motif	TAATTACTC	581	9	+	Nicotiana glutinosa
NW_011500169.1	PeuAQP4	G-Box	CACGTT	1368	6	-	Pisum sativum	cis-acting regulatory element involved in light responsiveness
NW_011500169.1	PeuAQP4	TGACG-motif	TGACG	1097	5	-	Hordeum vulgare	cis-acting regulatory element involved in the MeJA-responsiveness
NW_011500169.1	PeuAQP4	ABRE	ACGTG	1369	5	+	Arabidopsis thaliana	cis-acting element involved in the abscisic acid responsiveness
NW_011500169.1	PeuAQP4	CAT-box	GCCACT	832	6	+	Arabidopsis thaliana	cis-acting regulatory element related to meristem expression
NW_011500169.1	PeuAQP4	MYB	CAACAG	549	6	+	Arabidopsis thaliana
NW_011500169.1	PeuAQP4	MYB	CAACAG	1041	6	+	Arabidopsis thaliana
NW_011500169.1	PeuAQP4	GA-motif	ATAGATAA	1357	8	-	Arabidopsis thaliana	part of a light responsive element
NW_011500169.1	PeuAQP4	AE-box	AGAAACAA	1471	8	-	Arabidopsis thaliana	part of a module for light response
NW_011500169.1	PeuAQP4	TCA-element	CCATCTTTTT	5	9	-	Nicotiana tabacum	cis-acting element involved in salicylic acid responsiveness
NW_011500169.1	PeuAQP4	MYC	CATTTG	1117	6	+	Arabidopsis thaliana
NW_011500169.1	PeuAQP4	MYC	CATTTG	1429	6	+	Arabidopsis thaliana
NW_011500169.1	PeuAQP4	GT1-motif	GGTTAA	713	6	-	Arabidopsis thaliana	light responsive element
NW_011500169.1	PeuAQP4	CGTCA-motif	CGTCA	1097	5	+	Hordeum vulgare	cis-acting regulatory element involved in the MeJA-responsiveness
NW_011500169.1	PeuAQP4	ARE	AAACCA	1035	6	-	Zea mays	cis-acting regulatory element essential for the anaerobic induction
NW_011500169.1	PeuAQP4	ARE	AAACCA	1126	6	-	Zea mays	cis-acting regulatory element essential for the anaerobic induction
NW_011500169.1	PeuAQP4	Box 4	ATTAAT	996	6	-	Petroselinum crispum	part of a conserved DNA module involved in light responsiveness
NW_011500269.1	PeuAQP16	TGACG-motif	TGACG	1416	5	-	Hordeum vulgare	cis-acting regulatory element involved in the MeJA-responsiveness
NW_011500269.1	PeuAQP16	ERE	ATTTTAAA	811	8	-	Nicotiana glutinos
NW_011500269.1	PeuAQP16	ERE	ATTTTAAA	937	8	+	Nicotiana glutinos
NW_011500269.1	PeuAQP16	circadian	CAAAGATATC	432	9	+	Lycopersicon esculentum	cis-acting regulatory element involved in circadian control
NW_011500269.1	PeuAQP16	circadian	CAAAGATATC	467	9	+	Lycopersicon esculentum	cis-acting regulatory element involved in circadian control
NW_011500269.1	PeuAQP16	GT1-motif	GGTTAA	568	6	-	Arabidopsis thaliana	light responsive element
NW_011500269.1	PeuAQP16	MYC	CAATTG	1004	6	-	Arabidopsis thaliana
NW_011500269.1	PeuAQP16	MYC	CATTTG	1446	6	-	Arabidopsis thaliana
NW_011500269.1	PeuAQP16	Box 4	ATTAAT	1140	6	-	Petroselinum crispum	part of a conserved DNA module involved in light responsiveness
NW_011500269.1	PeuAQP16	ARE	AAACCA	150	6	-	Zea mays	cis-acting regulatory element essential for the anaerobic induction
NW_011500269.1	PeuAQP16	ARE	AAACCA	1157	6	-	Zea mays	cis-acting regulatory element essential for the anaerobic induction
NW_011500269.1	PeuAQP16	CGTCA-motif	CGTCA	1416	5	+	Hordeum vulgare	cis-acting regulatory element involved in the MeJA-responsiveness
NW_011500269.1	PeuAQP16	AAGAA-motif	GAAAGAA	1295	7	-	Avena sativa
NW_011500269.1	PeuAQP16	MYB	CAACCA	1419	6	+	Arabidopsis thaliana
NW_011500269.1	PeuAQP16	AE-box	AGAAACTT	1262	8	-	Arabidopsis thaliana	part of a module for light response
NW_011500269.1	PeuAQP16	TCT-motif	TCTTAC	131	6	-	Arabidopsis thaliana	part of a light responsive element
NW_011500269.1	PeuAQP16	STRE	AGGGG	572	5	-	Arabidopsis thaliana
NW_011500586.1	PeuAQP1	O2-site	GTTGACGTGA	115	9	-	Zea mays	cis-acting regulatory element involved in zein metabolism regulation
NW_011500586.1	PeuAQP1	TGACG-motif	TGACG	891	5	+	Hordeum vulgare	cis-acting regulatory element involved in the MeJA-responsiveness
NW_011500586.1	PeuAQP1	W box	TTGACC	222	6	+	Arabidopsis thaliana
NW_011500586.1	PeuAQP1	MBS	CAACTG	457	6	-	Arabidopsis thaliana	MYB binding site involved in drought-inducibility
NW_011500586.1	PeuAQP1	TC-rich repeats	GTTTTCTTAC	647	9	-	Nicotiana tabacum	cis-acting element involved in defense and stress responsiveness
NW_011500586.1	PeuAQP1	STRE	AGGGG	275	5	+	Arabidopsis thaliana
NW_011500586.1	PeuAQP1	STRE	AGGGG	355	5	+	Arabidopsis thaliana
NW_011500586.1	PeuAQP1	STRE	AGGGG	795	5	+	Arabidopsis thaliana
NW_011500586.1	PeuAQP1	TGA-element	AACGAC	1305	6	-	Brassica oleracea	auxin-responsive element
NW_011500586.1	PeuAQP1	TGA-element	AACGAC	1441	6	-	Brassica oleracea	auxin-responsive element
NW_011500586.1	PeuAQP1	MRE	AACCTAA	1418	7	-	Petroselinum crispum	MYB binding site involved in light responsiveness
NW_011500586.1	PeuAQP1	MYC	CATTTG	388	6	-	Arabidopsis thaliana
NW_011500586.1	PeuAQP1	MYC	CAATTG	694	6	+	Arabidopsis thaliana
NW_011500586.1	PeuAQP1	MYC	CATTTG	815	6	+	Arabidopsis thaliana
NW_011500586.1	PeuAQP1	MYC	CATGTG	1394	6	+	Arabidopsis thaliana
NW_011500586.1	PeuAQP1	TCA-element	CCATCTTTTT	6	9	-	Nicotiana tabacum	cis-acting element involved in salicylic acid responsiveness
NW_011500586.1	PeuAQP1	GT1-motif	GGTTAAT	1374	7	+	Avena sativa	light responsive element
NW_011500586.1	PeuAQP1	Myb-binding site	CAACAG	866	6	+	Nicotiana tabacum
NW_011500586.1	PeuAQP1	CGTCA-motif	CGTCA	891	5	-	Hordeum vulgare	cis-acting regulatory element involved in the MeJA-responsiveness
NW_011500586.1	PeuAQP1	ARE	AAACCA	1434	6	-	Zea mays	cis-acting regulatory element essential for the anaerobic induction
NW_011500586.1	PeuAQP1	Box 4	ATTAAT	23	6	+	Petroselinum crispum	part of a conserved DNA module involved in light responsiveness
NW_011500586.1	PeuAQP1	G-box	CACGTC	116	6	+	Zea mays	cis-acting regulatory element involved in light responsiveness
NW_011500586.1	PeuAQP1	G-box	CACGTC	892	6	-	Zea mays	cis-acting regulatory element involved in light responsiveness
NW_011500586.1	PeuAQP1	ABRE	ACGTG	116	5	-	Arabidopsis thaliana	cis-acting element involved in the abscisic acid responsiveness
NW_011500586.1	PeuAQP1	ABRE	ACGTG	893	5	+	Arabidopsis thaliana	cis-acting element involved in the abscisic acid responsiveness
NW_011500586.1	PeuAQP1	CAT-box	GCCACT	1116	6	+	Arabidopsis thaliana	cis-acting regulatory element related to meristem expression
NW_011500586.1	PeuAQP1	MYB	CAACAG	866	6	+	Arabidopsis thaliana
NW_011500586.1	PeuAQP1	MYB	TAACCA	1373	6	-	Arabidopsis thaliana
NW_011500586.1	PeuAQP1	LTR	CCGAAA	993	6	-	Hordeum vulgare	cis-acting element involved in low-temperature responsiveness
NW_011500586.1	PeuAQP1	GC-motif	CCCCCG	403	6	+	Zea mays	enhancer-like element involved in anoxic specific inducibility
NW_011500610.1	PeuAQP20	AT-rich sequence	TAAAATACT	592	9	-	Pisum sativum	element for maximal elicitor-mediated activation (2copies)
NW_011500610.1	PeuAQP20	GARE-motif	TCTGTTG	1139	7	+	Brassica oleracea	gibberellin-responsive element
NW_011500610.1	PeuAQP20	GCN4_motif	TGAGTCA	414	7	+	Oryza sativa	cis-regulatory element involved in endosperm expression
NW_011500610.1	PeuAQP20	W box	TTGACC	103	6	+	Arabidopsis thaliana
NW_011500610.1	PeuAQP20	W box	TTGACC	147	6	+	Arabidopsis thaliana
NW_011500610.1	PeuAQP20	W box	TTGACC	259	6	+	Arabidopsis thaliana
NW_011500610.1	PeuAQP20	TGACG-motif	TGACG	684	5	+	Hordeum vulgare	cis-acting regulatory element involved in the MeJA-responsiveness
NW_011500610.1	PeuAQP20	TGACG-motif	TGACG	1408	5	-	Hordeum vulgare	cis-acting regulatory element involved in the MeJA-responsiveness
NW_011500610.1	PeuAQP20	TC-rich repeats	GTTTTCTTAC	194	9	+	Nicotiana tabacum	cis-acting element involved in defense and stress responsiveness
NW_011500610.1	PeuAQP20	TC-rich repeats	ATTCTCTAAC	975	9	+	Nicotiana tabacum	cis-acting element involved in defense and stress responsiveness
NW_011500610.1	PeuAQP20	STRE	AGGGG	502	5	+	Arabidopsis thaliana
NW_011500610.1	PeuAQP20	MRE	AACCTAA	60	7	-	Petroselinum crispum	MYB binding site involved in light responsiveness
NW_011500610.1	PeuAQP20	AAAC-motif	CAATCAAAACCT	23	11	-	Spinacia oleracea	light responsive element
NW_011500610.1	PeuAQP20	Box 4	ATTAAT	17	6	+	Petroselinum crispum	part of a conserved DNA module involved in light responsiveness
NW_011500610.1	PeuAQP20	Box 4	ATTAAT	703	6	+	Petroselinum crispum	part of a conserved DNA module involved in light responsiveness
NW_011500610.1	PeuAQP20	Box 4	ATTAAT	934	6	-	Petroselinum crispum	part of a conserved DNA module involved in light responsiveness
NW_011500610.1	PeuAQP20	GATA-motif	AAGATAAGATT	266	10	+	Arabidopsis thaliana	part of a light responsive element
NW_011500610.1	PeuAQP20	CGTCA-motif	CGTCA	684	5	-	Hordeum vulgare	cis-acting regulatory element involved in the MeJA-responsiveness
NW_011500610.1	PeuAQP20	CGTCA-motif	CGTCA	1408	5	+	Hordeum vulgare	cis-acting regulatory element involved in the MeJA-responsiveness
NW_011500610.1	PeuAQP20	ARE	AAACCA	514	6	-	Zea mays	cis-acting regulatory element essential for the anaerobic induction
NW_011500610.1	PeuAQP20	GT1-motif	GGTTAA	396	6	+	Arabidopsis thaliana	light responsive element
NW_011500610.1	PeuAQP20	GT1-motif	GGTTAA	398	6	-	Arabidopsis thaliana	light responsive element
NW_011500610.1	PeuAQP20	GT1-motif	GGTTAA	490	6	+	Arabidopsis thaliana	light responsive element
NW_011500610.1	PeuAQP20	GT1-motif	GGTTAA	506	6	+	Arabidopsis thaliana	light responsive element
NW_011500610.1	PeuAQP20	GT1-motif	GGTTAA	508	6	-	Arabidopsis thaliana	light responsive element
NW_011500610.1	PeuAQP20	GT1-motif	GGTTAA	535	6	+	Arabidopsis thaliana	light responsive element
NW_011500610.1	PeuAQP20	MYC	CATTTG	576	6	-	Arabidopsis thaliana
NW_011500610.1	PeuAQP20	MYC	CATTTG	1104	6	+	Arabidopsis thaliana
NW_011500610.1	PeuAQP20	G-box	CACGAC	459	6	+	Zea mays	cis-acting regulatory element involved in light responsiveness
NW_011500610.1	PeuAQP20	MYB	CAACAG	1140	6	-	Arabidopsis thaliana

## Sheet: S. Table S5_Primers_PeuAQP
AQP name	PeuAQP rename	Primers (5'->3')
PeuTIP1,1	PeuAQP01	GAAGCGTAGGGGCTGACTTT
		CCACAAATAAGCCGAAGGCG
PeuTIP1,2	PeuAQP02	ACATTTCTGGCGGGCATGTA
		CCCAGTGTCTGTCCCATGTC
PeuTIP1,3	PeuAQP03	TGAATCCGGCTGTGACCTTC
		ACCAGCTAGGATGTTGGCAC
PeuTIP2,1	PeuAQP04	CTGGAATTGCCTTTGGTCGC
		GTTAACATGGCCACCGGAGA
PeuTIP3,1	PeuAQP05	AAATATTCCCTGGGCGGGTG
		TCCCTGTAGGCAAGGTCAGA
PeuTIP3,2	PeuAQP06	GGTGCATGCGCTTCTATTGG
		TACGGGCTCTGTGGAGATCA
PeuTIP4,1	PeuAQP07	TCTCACCGGAGGATTGGCTA
		CCACCACCAATAAGGGGTCC
PeuTIP5,1	PeuAQP08	GTTTGGCATGGCTGTTGGAG
		CTTCTAGCAGGGATGCTCCG
PeuPIP1,2	PeuAQP09	ACACTGTCTTCTCTGCCACG
		GGCCTCGTCCTTGTTGAAGA
PeuTIP1,3	PeuAQP10	TGGGTTTACTGGCTTGGTCC
		CTCATGTCCACCACTGCCAA
PeuPIP1,4	PeuAQP11	GACTTTTGGGCTGCTGTTGG
		TTAGCACCACCGCCAAGAAT
PeuPIP2,4	PeuAQP12	AAGGCCTGGGATGACCATTG
		CCTAGAGCCTTGATAGCCGC
PeuPIP2,5	PeuAQP13	CCATGTGCCTGTTTTGGCTC
		AGGGTTGATGCCAGTTCCAG
PeuPIP2,7	PeuAQP14	TATTGCTTGGGCCTACGGTG
		TAACAACACCATCCGGGCTC
PeuPIP2,8	PeuAQP15	CTTGGCATTGCATGGGCTTT
		ACCACAGATAGCACCCAAGC
PeuSIP1,1	PeuAQP16	CGTTTTCCTGTTCAGGCAGC
		TCAACACCCCCTCAGCAATC
PeuSIP1,2	PeuAQP17	GCAGGTGGACTTGCAAACTG
		ACCTGCGCTGACCAATGTTA
PeuSIP2,1	PeuAQP18	TATCGCTGGGGTTAGGCTCT
		TGGGTTCATACAACCACCCG
PeuNIP1,1	PeuAQP19	CGCTCAATCATGGCAGAAGC
		CCGAGGACCTGAGCCAAAAT
PeuNIP1,2	PeuAQP20	CAACTCTAGCAGCCGGAACA
		CGACGCCGGAAATGATGAAC
PeuNIP2,1	PeuAQP21	TATGCCGCAGCGCAATTAAC
		TCCGAGCAGGTACACCCATA
PeuNIP5,1	PeuAQP22	GTCCAAGTGCCTGCCTACAT
		ACTCAAGCGCAAAAGCTTGG
	Actin gene	GTCCTCTTCCAGCCATCTC
		TTCGGTCAGCAATACCAGG
